# Supplementary material for: Quantification of bulk lipid species in human platelets and their thrombin-induced release
Source: Sci Rep. 2023 Apr 15;13:6154. doi: 10.1038/s41598-023-33076-4 (PMC10105721; doi:10.1038/s41598-023-33076-4)
Supplement: Supplementary file 2 — Supplementary Information 2. [file 41598_2023_33076_MOESM2_ESM.xlsx]

## Sheet: Suppl Tab 1
Suppl. Table 1 - Technical reproducibility
The tables show the technical reproducibility of the platelet release assay.
Displayed mean, SD and CV of triplicates from a female and a male donor for basal platelets, platelets after thrombin-activation and their lipid release.
Tables include total concentrations of the analyzed lipid classes and lipid species as well as profiles related to the respective total lipid concentration.

## Sheet: Lipid Classes
Lipid_Class	[Concentration in]	Donor ID	Sex	Technical Replicate	Treatment	PC O	PC	SM	TG	CE	FC	PE	PE P	PS	PI	LPC	LPE	Cer	HexCer	Sum Total		PC O	PC	SM	TG	CE	FC	PE	PE P	PS	PI	LPC	LPE	Cer	HexCer	Sum Total
0078CE_0007	nmol/10*9 platelets	1	female	1	basal	6.91458	152.272	64.2272	8.24862	20.1413	219.642	42.6475	57.2115	62.4046	25.3286	2.06841	1.26636	3.21711	0.208268	665.798		0.0103854	0.228706	0.0964665	0.0123891	0.0302513	0.329893	0.0640547	0.0859292	0.093729	0.0380425	0.00310667	0.00190202	0.00483197	0.00031281	1
0078CE_0008	nmol/10*9 platelets	1	female	2	basal	6.8918	151.275	61.4451	7.99877	19.8572	245.143	42.7937	57.1881	63.4649	25.0471	2.23872	1.2801	3.0856	0.209451	687.919		0.0100183	0.219903	0.0893202	0.0116275	0.0288656	0.356355	0.0622075	0.083132	0.0922563	0.03641	0.00325433	0.00186083	0.00448541	0.000304471	1
0078CE_0009	nmol/10*9 platelets	1	female	3	basal	6.88332	149.018	62.7624	10.1662	20.0576	240.289	44.812	57.4631	64.3039	26.3991	2.28865	1.24864	3.19403	0.217629	689.103		0.00998882	0.216249	0.0910783	0.0147528	0.0291068	0.348698	0.0650294	0.0833882	0.0933153	0.0383093	0.00332121	0.00181197	0.00463505	0.000315814	1
Mean						6.89657	150.855	62.8115	8.80452	20.0187	235.025	43.4177	57.2875	63.3911	25.5916	2.1986	1.26503	3.16558	0.211783	680.94		0.0101309	0.221619	0.0922884	0.0129231	0.0294079	0.344982	0.0637639	0.0841498	0.0931002	0.0375873	0.0032274	0.00185827	0.00465081	0.000311032	1
SD						0.0161638	1.66729	1.3917	1.18583	0.145965	13.5412	1.20968	0.152477	0.951793	0.7133	0.115472	0.015773	0.0702213	0.0050972	13.1269		0.000220945	0.00640353	0.00372364	0.00162964	0.000740288	0.0136168	0.00143328	0.00154633	0.000759555	0.00102821	0.000109774	4.50772e-05	0.000173816	5.87684e-06	0
CV						0.00234374	0.0110523	0.0221568	0.134684	0.00729144	0.0576163	0.0278614	0.00266161	0.0150146	0.0278724	0.0525206	0.0124685	0.0221827	0.0240681	0.0192777		0.0218091	0.0288943	0.0403479	0.126103	0.0251731	0.0394712	0.0224779	0.0183759	0.00815847	0.0273554	0.034013	0.0242576	0.0373732	0.0188947	0
0125CE_0007	nmol/10*9 platelets	3	male	1	basal	7.27837	131.764	58.9259	4.7324	4.08816	223.73	47.2045	50.6162	70.3983	28.4939	2.84762	1.72111	2.79176	0.104178	634.697		0.0114675	0.207602	0.092841	0.00745615	0.00644111	0.352499	0.0743733	0.0797486	0.110916	0.0448938	0.00448658	0.0027117	0.00439857	0.000164138	1
0125CE_0008	nmol/10*9 platelets	3	male	2	basal	7.65408	135.819	59.2805	4.5392	3.7276	234.912	47.6333	51.6207	68.5267	29.3275	3.05311	1.54279	2.89648	0.0957703	650.628		0.0117641	0.20875	0.0911126	0.00697663	0.00572923	0.361054	0.0732113	0.0793398	0.105324	0.0450756	0.00469256	0.00237122	0.00445182	0.000147197	1
0125CE_0009	nmol/10*9 platelets	3	male	3	basal	7.2567	136.538	58.8621	4.52194	3.54374	225.803	47.6363	52.0747	69.0567	29.7584	3.075	1.31591	2.82178	0.0876964	642.352		0.0112971	0.212559	0.0916353	0.00703966	0.00551683	0.351526	0.0741592	0.0810688	0.107506	0.0463272	0.0047871	0.00204859	0.00439289	0.000136524	1
Mean						7.39638	134.707	59.0228	4.59784	3.7865	228.149	47.4914	51.4372	69.3272	29.1933	2.99191	1.5266	2.83667	0.0958816	642.559		0.0115096	0.209637	0.091863	0.00715748	0.00589572	0.355026	0.0739146	0.0800524	0.107915	0.0454322	0.00465541	0.00237717	0.00441443	0.000149286	1
SD						0.223431	2.57351	0.225393	0.116846	0.276944	5.94833	0.248433	0.746356	0.964649	0.642804	0.12544	0.203083	0.0539248	0.00824135	7.96764		0.000236351	0.00259476	0.000886392	0.000260568	0.000484113	0.0052427	0.000618416	0.000903682	0.00281858	0.00078041	0.000153666	0.000331598	3.25064e-05	1.39252e-05	0
CV						0.0302082	0.0191045	0.00381875	0.0254132	0.0731397	0.0260722	0.00523112	0.01451	0.0139144	0.0220189	0.0419263	0.133029	0.0190099	0.0859535	0.0123999		0.0205352	0.0123774	0.00964907	0.0364049	0.0821126	0.0147671	0.00836663	0.0112886	0.0261184	0.0171775	0.0330081	0.139493	0.00736367	0.0932784	0
0078CE_0013	nmol/10*9 platelets	1	female	1	activated	6.47391	131.407	61.0035	1.1839	0.330075	246.27	41.0225	57.3041	62.022	22.7281	1.27934	0.890689	3.0805	0.162639	635.158		0.0101926	0.206888	0.0960445	0.00186394	0.000519674	0.38773	0.0645862	0.0902201	0.0976481	0.0357834	0.0020142	0.00140231	0.00484997	0.00025606	1
0078CE_0014	nmol/10*9 platelets	1	female	2	activated	6.77227	136.592	62.6783	1.83746	0.679817	243.951	42.824	58.9161	68.1278	22.8695	1.33558	1.02044	3.27366	0.214533	651.092		0.0104014	0.209788	0.0962664	0.00282212	0.00104412	0.37468	0.0657726	0.0904881	0.104636	0.0351248	0.0020513	0.00156727	0.00502795	0.000329498	1
0078CE_0015	nmol/10*9 platelets	1	female	3	activated	6.62411	132.812	61.8675	2.50396	0.505926	241.784	41.5651	58.8367	67.4861	22.7681	1.24016	1.04736	3.08837	0.162196	642.292		0.0103132	0.206779	0.096323	0.00389847	0.000787689	0.376439	0.0647137	0.0916044	0.105071	0.0354482	0.00193084	0.00163066	0.00480836	0.000252526	1
Mean						6.62343	133.604	61.8497	1.84177	0.505273	244.002	41.8039	58.3523	65.8786	22.7886	1.28503	0.986163	3.14751	0.179789	642.847		0.0103024	0.207819	0.0962113	0.00286151	0.000783827	0.379616	0.0650242	0.0907709	0.102452	0.0354521	0.00199878	0.00153341	0.00489543	0.000279361	1
SD						0.149181	2.68133	0.837556	0.660039	0.174872	2.24372	0.924178	0.908654	3.35531	0.0728592	0.0479646	0.0837715	0.109321	0.0300901	7.98128		0.000104826	0.00170676	0.000147212	0.00101784	0.000262244	0.00708177	0.000651255	0.000734163	0.00416573	0.000329332	6.16924e-05	0.000117881	0.000116642	4.34552e-05	0
CV						0.0225232	0.0200693	0.0135418	0.358372	0.346094	0.00919551	0.0221075	0.0155719	0.0509317	0.00319718	0.0373257	0.084947	0.0347325	0.167363	0.0124155		0.0101749	0.00821275	0.0015301	0.355699	0.334568	0.0186551	0.0100156	0.00808809	0.0406604	0.00928949	0.030865	0.0768751	0.0238267	0.155552	0
0125CE_0013	nmol/10*9 platelets	3	male	1	activated	7.33263	124.908	58.5614	2.13581	ND	212.85	44.757	52.7323	69.4726	25.7082	1.84621	1.4179	2.8194	0.0882187	604.629		0.0121275	0.206585	0.096855	0.00353243	ND	0.352034	0.0740239	0.0872143	0.114901	0.042519	0.00305346	0.00234507	0.00466303	0.000145906	1
0125CE_0014	nmol/10*9 platelets	3	male	2	activated	7.13012	121.469	59.9606	2.40925	ND	231.564	45.4914	52.2498	69.8438	23.6268	1.69036	1.40985	2.67069	0.104048	619.62		0.0115072	0.196038	0.09677	0.00388827	ND	0.37372	0.0734183	0.0843256	0.11272	0.0381311	0.00272806	0.00227534	0.00431021	0.000167923	1
0125CE_0015	nmol/10*9 platelets	3	male	3	activated	6.88863	115.378	57.2599	2.07594	ND	206.194	41.9365	49.1661	66.2773	22.8488	1.5075	1.46528	2.46529	0.119015	573.582		0.0120098	0.201153	0.0998286	0.00361925	ND	0.359485	0.0731133	0.0857176	0.11555	0.0398352	0.00262822	0.0025546	0.00429806	0.000207495	1
Mean						7.11713	120.585	58.594	2.207		216.869	44.0616	51.3827	68.5312	24.0613	1.68136	1.43101	2.6518	0.103761	599.277		0.0118815	0.201259	0.0978179	0.00367998		0.361746	0.0735185	0.0857525	0.11439	0.0401618	0.00280324	0.00239167	0.00442377	0.000173774	1
SD						0.222286	4.82594	1.35066	0.177694		13.1541	1.87669	1.93475	1.96074	1.47843	0.169535	0.0299496	0.17781	0.0154003	23.4808		0.00032943	0.00527466	0.00174186	0.000185533		0.0110186	0.000463462	0.00144466	0.0014823	0.00221214	0.000222367	0.000145347	0.000207295	3.12088e-05	0
CV						0.0312325	0.0400212	0.0230511	0.0805141		0.0606545	0.0425924	0.0376538	0.0286109	0.0614445	0.100832	0.020929	0.0670527	0.148421	0.0391819		0.0277263	0.0262084	0.0178071	0.0504169		0.0304594	0.00630403	0.0168468	0.0129583	0.0550808	0.0793249	0.060772	0.0468593	0.179594	0
0078CE_0010	nmol/10*9 platelets	1	female	1	release	0.0157549	13.7144	1.82538	5.9938	18.9729	7.39871	0.682326	0.796713	1.38852	0.0666113	1.36164	0.0307755	0.136909	0.0877056	52.4721		0.000300254	0.261365	0.0347877	0.114228	0.36158	0.141003	0.0130036	0.0151836	0.026462	0.00126946	0.0259497	0.000586511	0.00260918	0.00167147	1
0078CE_0011	nmol/10*9 platelets	1	female	2	release	0.00922282	12.3592	1.84115	5.4599	18.4233	11.0801	0.60806	0.68892	1.20537	0.133703	1.34363	0.0420515	0.13449	0.0954867	53.4247		0.000172632	0.231339	0.0344626	0.102198	0.344847	0.207397	0.0113816	0.0128952	0.0225621	0.00250264	0.0251501	0.000787118	0.00251738	0.00178732	1
0078CE_0012	nmol/10*9 platelets	1	female	3	release	0.0300289	12.1475	1.6369	5.5485	17.8587	6.00386	0.401126	0.820758	0.787721	0.0778298	1.27943	0.0279652	0.115589	0.0839563	46.8199		0.000641371	0.259452	0.0349617	0.118507	0.381434	0.128233	0.00856743	0.0175301	0.0168245	0.00166232	0.0273266	0.000597294	0.00246879	0.00179318	1
Mean						0.0183356	12.7404	1.76781	5.6674	18.4183	8.16089	0.563837	0.768797	1.1272	0.0927145	1.32823	0.0335974	0.128996	0.0890495	50.9055		0.000371419	0.250719	0.0347373	0.111645	0.362621	0.158878	0.0109842	0.0152029	0.0219495	0.00181147	0.0261421	0.000656974	0.00253178	0.00175065	1
SD						0.0106404	0.850134	0.113646	0.286119	0.557107	2.62254	0.145723	0.0702124	0.307931	0.0359371	0.0432139	0.00745511	0.0116739	0.00588154	3.5702		0.000242337	0.0168105	0.000253342	0.008456	0.0183156	0.0425012	0.00224463	0.00231753	0.00484787	0.000629972	0.00110096	0.000112837	7.12926e-05	6.86372e-05	0
CV						0.580315	0.0667276	0.0642861	0.050485	0.0302475	0.321355	0.258448	0.0913276	0.273182	0.38761	0.0325349	0.221895	0.0904984	0.066048	0.0701339		0.652463	0.0670492	0.00729308	0.0757404	0.0505089	0.267509	0.20435	0.15244	0.220864	0.347768	0.0421143	0.171753	0.028159	0.0392066	0
0125CE_0010	nmol/10*9 platelets	3	male	1	release	0.0338969	3.93463	1.27298	0.586668	3.18659	2.83344	1.36034	0.756994	0.90499	0.0490798	2.30014	0.0862537	0.412053	0.0216079	17.7397		0.0019108	0.221799	0.0717592	0.033071	0.179631	0.159723	0.0766834	0.0426724	0.051015	0.00276667	0.129661	0.00486219	0.0232278	0.00121806	1
0125CE_0011	nmol/10*9 platelets	3	male	2	release	0.0311046	3.65044	1.10237	0.373422	2.61751	2.58834	0.438668	0.607126	0.378721	0.279569	2.05969	0.0754368	0.117723	0	14.3201		0.00217209	0.254917	0.0769802	0.0260768	0.182786	0.180748	0.030633	0.0423968	0.0264468	0.0195228	0.143832	0.00526789	0.00822083	0	1
0125CE_0012	nmol/10*9 platelets	3	male	3	release	0.0668953	4.13098	1.36031	0.384713	2.725	2.89608	0.521125	0.767324	0.351843	0.128353	2.17912	0	0.126649	0	15.6384		0.00427763	0.264156	0.0869853	0.0246005	0.174251	0.185191	0.0333234	0.0490667	0.0224987	0.00820753	0.139344	0	0.00809859	0	1
Mean						0.0439656	3.90535	1.24522	0.448268	2.84303	2.77262	0.773377	0.710481	0.545185	0.152334	2.17965	0.0538968	0.218808	0.00720265	15.8994		0.00278684	0.246957	0.0785749	0.0279161	0.178889	0.175221	0.04688	0.044712	0.0333202	0.0101657	0.137612	0.0033767	0.0131824	0.000406019	1
SD						0.0199067	0.241603	0.131195	0.119991	0.302347	0.162638	0.509993	0.0896573	0.31189	0.117101	0.120226	0.0469883	0.167414	0.0124754	1.72466		0.00129766	0.0222724	0.00773733	0.00452486	0.00431561	0.0136038	0.0258456	0.00377387	0.0154508	0.00854797	0.00724258	0.00293133	0.00869975	0.000703246	0
CV						0.45278	0.0618647	0.105359	0.267677	0.106346	0.0586588	0.659436	0.126192	0.572082	0.768713	0.0551584	0.87182	0.765118	1.73205	0.108473		0.465638	0.0901872	0.0984708	0.162088	0.0241245	0.0776379	0.551314	0.084404	0.463708	0.840867	0.0526303	0.868106	0.659953	1.73205	0

## Sheet: PC
Species	[Concentration in]	Donor ID	Sex	Technical Replicate	Treatment	PC 32:0	PC 32:1	PC 32:2	PC 34:1	PC 34:2	PC 36:1	PC 36:2	PC 36:3	PC 36:4	PC 36:5	PC 38:2	PC 38:3	PC 38:4	PC 38:5	PC 38:6	PC 40:4	PC 40:5	PC 40:6	PC 40:7	Sum C32	Sum C34	Sum C36	Sum C38	Sum C40	Sum DB0	Sum DB1	Sum DB2	Sum DB3	Sum DB4	Sum DB5	Sum DB6	Sum DB7	Sum Total PC		PC 32:0	PC 32:1	PC 32:2	PC 34:1	PC 34:2	PC 36:1	PC 36:2	PC 36:3	PC 36:4	PC 36:5
0078CE_0007	nmol/10*9 platelets	1	female	1	basal	7.48325	2.10506	0.310675	46.0259	19.2101	15.2528	12.3127	5.92248	14.5883	0.76436	1.16604	2.56617	12.7611	4.8328	2.44274	1.10639	0.912131	1.50687	1.00205	9.89898	65.236	48.8406	23.7688	4.52743	7.48325	63.3838	32.9995	8.48865	28.4558	6.50929	3.94961	1.00205	152.272		0.049144	0.0138243	0.00204026	0.302261	0.126157	0.100168	0.0808601	0.0388941	0.0958042	0.00501971
0078CE_0008	nmol/10*9 platelets	1	female	2	basal	7.66449	2.13806	0.219203	44.9432	19.1338	15.6324	12.2048	6.14764	14.1599	0.864353	1.22021	2.58498	12.3646	4.94921	2.48441	1.12508	0.956566	1.42538	1.05687	10.0218	64.077	49.0091	23.6034	4.56389	7.66449	62.7137	32.778	8.73262	27.6496	6.77013	3.90978	1.05687	151.275		0.0506659	0.0141336	0.00144904	0.297096	0.126483	0.103337	0.0806795	0.0406388	0.0936035	0.00571378
0078CE_0009	nmol/10*9 platelets	1	female	3	basal	7.63397	2.27313	0.226788	43.7962	19.0486	15.3358	12.2289	6.07304	14.2217	0.809811	1.07356	2.56588	12.0575	4.88117	2.40316	1.02639	0.975859	1.3318	1.05443	10.1339	62.8448	48.6693	22.9812	4.38848	7.63397	61.4052	32.5778	8.63891	27.3056	6.66684	3.73495	1.05443	149.018		0.0512286	0.0152541	0.00152189	0.293899	0.127827	0.102913	0.0820637	0.0407538	0.0954364	0.00543433
Mean						7.5939	2.17208	0.252222	44.9218	19.1308	15.407	12.2488	6.04772	14.3233	0.812841	1.15327	2.57234	12.3944	4.88772	2.44344	1.08595	0.948185	1.42135	1.03778	10.0182	64.0526	48.8397	23.4512	4.49327	7.5939	62.5009	32.7851	8.62006	27.8036	6.64875	3.86478	1.03778	150.855		0.0503462	0.014404	0.0016704	0.297752	0.126822	0.102139	0.0812011	0.0400956	0.094948	0.00538927
SD						0.0970333	0.0890507	0.0507635	1.115	0.0808087	0.199561	0.0566379	0.1147	0.231558	0.0500651	0.0741554	0.0109434	0.352751	0.058482	0.0406301	0.052422	0.0326804	0.0876053	0.0309729	0.117489	1.1958	0.169877	0.415281	0.0925642	0.0970333	1.00631	0.210928	0.123075	0.590364	0.131358	0.114187	0.0309729	1.66729		0.00107844	0.000752253	0.00032238	0.00421946	0.000885577	0.00172039	0.000752451	0.0010421	0.0011788	0.000349224
CV						0.0127778	0.0409979	0.201265	0.024821	0.00422401	0.0129526	0.00462394	0.0189658	0.0161665	0.0615927	0.0643002	0.00425425	0.0284606	0.0119651	0.0166283	0.0482728	0.0344663	0.0616355	0.0298453	0.0117276	0.0186691	0.00347827	0.0177083	0.0206006	0.0127778	0.0161008	0.00643365	0.0142777	0.0212334	0.0197567	0.0295454	0.0298453	0.0110523		0.0214204	0.0522254	0.192996	0.014171	0.00698281	0.0168436	0.00926651	0.0259905	0.0124152	0.0647998
0125CE_0007	nmol/10*9 platelets	3	male	1	basal	6.59263	0.944244	0.126811	36.2208	12.1114	16.5012	11.7325	4.78107	11.6912	0.712063	1.31385	2.6043	14.1794	5.42668	1.6121	1.43305	1.6332	1.11446	1.03347	7.66368	48.3322	45.418	25.1363	5.21418	6.59263	53.6662	25.2845	7.38537	27.3037	7.77195	2.72656	1.03347	131.764		0.0500334	0.00716615	0.000962411	0.274891	0.091917	0.125232	0.0890412	0.036285	0.0887282	0.00540406
0125CE_0008	nmol/10*9 platelets	3	male	2	basal	6.64242	0.929277	0.152295	37.6161	12.1826	16.7971	12.0464	4.96049	12.1191	0.69851	1.40509	2.58018	14.874	5.60747	1.70148	1.63145	1.63469	1.13478	1.10517	7.72399	49.7987	46.6216	26.1682	5.50608	6.64242	55.3425	25.7864	7.54067	28.6246	7.94067	2.83626	1.10517	135.819		0.0489065	0.00684205	0.00112131	0.276958	0.0896977	0.123673	0.088695	0.0365229	0.0892303	0.00514296
0125CE_0009	nmol/10*9 platelets	3	male	3	basal	6.8092	0.953518	0.153377	37.7586	12.2796	16.9276	11.8698	5.00129	12.1243	0.726223	1.39784	2.66336	14.9336	5.67116	1.76132	1.62463	1.65495	1.12321	1.10396	7.9161	50.0382	46.6493	26.4273	5.50675	6.8092	55.6397	25.7006	7.66465	28.6826	8.05234	2.88453	1.10396	136.538		0.0498705	0.00698356	0.00112333	0.276543	0.0899357	0.123978	0.0869344	0.0366294	0.0887986	0.00531885
Mean						6.68141	0.942347	0.144161	37.1985	12.1912	16.7419	11.8829	4.91428	11.9782	0.712266	1.37226	2.61595	14.6623	5.56844	1.69163	1.56304	1.64095	1.12415	1.08086	7.76792	49.3897	46.2296	25.9106	5.409	6.68141	54.8828	25.5905	7.53023	28.2036	7.92165	2.81578	1.08086	134.707		0.0496035	0.00699725	0.00106902	0.276131	0.0905168	0.124294	0.0882235	0.0364791	0.088919	0.00528863
SD						0.113432	0.0122313	0.0150349	0.849689	0.0844337	0.218504	0.157392	0.117158	0.248575	0.0138575	0.0507157	0.0427951	0.419288	0.126828	0.0750944	0.112628	0.0121507	0.010191	0.04105	0.131817	0.923611	0.703055	0.682941	0.168721	0.113432	1.06401	0.268467	0.139935	0.779905	0.141159	0.0809502	0.04105	2.57351		0.000609066	0.000162486	9.23296e-05	0.00109378	0.00121846	0.000826555	0.00112976	0.000176346	0.000271839	0.000133149
CV						0.0169772	0.0129797	0.104293	0.022842	0.00692578	0.0130513	0.0132453	0.0238403	0.0207522	0.0194555	0.0369577	0.0163593	0.0285963	0.0227762	0.0443917	0.0720571	0.00740467	0.00906552	0.0379789	0.0169695	0.0187005	0.0152079	0.0263576	0.0311926	0.0169772	0.019387	0.0104909	0.0185831	0.0276527	0.0178194	0.0287487	0.0379789	0.0191045		0.0122787	0.0232214	0.0863686	0.00396109	0.0134611	0.00664999	0.0128057	0.00483415	0.00305715	0.0251764
0078CE_0013	nmol/10*9 platelets	1	female	1	activated	7.12543	1.96921	0.256011	42.4851	14.9018	15.4767	10.5062	4.41747	10.6954	0.544005	1.02788	2.38265	10.58	3.77196	1.65019	0.964787	0.696848	1.02838	0.927012	9.35065	57.3869	41.6397	19.4126	3.61703	7.12543	59.931	26.6919	6.80012	22.2401	5.01282	2.67857	0.927012	131.407		0.0542242	0.0149855	0.00194823	0.32331	0.113402	0.117777	0.0799517	0.0336167	0.0813911	0.00413985
0078CE_0014	nmol/10*9 platelets	1	female	2	activated	7.31387	1.97884	0.289861	44.361	15.2766	15.8163	11.0728	4.65482	11.1022	0.582137	1.15526	2.25264	11.1108	4.10586	1.69025	1.05766	0.788867	1.05445	0.927366	9.58257	59.6376	43.2282	20.3148	3.82834	7.31387	62.1562	27.7945	6.90746	23.2706	5.47687	2.7447	0.927366	136.592		0.0535455	0.0144873	0.0021221	0.324771	0.111842	0.115793	0.0810647	0.0340784	0.0812803	0.00426188
0078CE_0015	nmol/10*9 platelets	1	female	3	activated	7.12195	1.81227	0.304937	43.7114	14.5657	15.1879	10.6639	4.52512	10.9958	0.537321	1.14684	2.16361	10.7241	4.05284	1.51939	1.07889	0.677806	1.11766	0.904949	9.23916	58.2771	41.9101	19.6068	3.77931	7.12195	60.7116	26.6814	6.68873	22.7989	5.26797	2.63706	0.904949	132.812		0.0536241	0.0136453	0.00229599	0.329121	0.109671	0.114356	0.0802929	0.0340715	0.0827922	0.00404571
Mean						7.18708	1.9201	0.283603	43.5192	14.9147	15.4936	10.7476	4.53247	10.9311	0.554488	1.10999	2.2663	10.805	3.97689	1.61995	1.03378	0.721174	1.06683	0.919776	9.39079	58.4339	42.2594	19.7781	3.74156	7.18708	60.9329	27.0559	6.79877	22.7699	5.25255	2.68678	0.919776	133.604		0.0537979	0.0143727	0.00212211	0.325734	0.111638	0.115975	0.0804364	0.0339222	0.0818212	0.00414915
SD						0.109811	0.0935123	0.0250559	0.952595	0.355649	0.314557	0.292407	0.118847	0.210997	0.0241772	0.0712375	0.110159	0.274476	0.17944	0.0893561	0.0606856	0.059392	0.0459114	0.0128415	0.175189	1.13353	0.849909	0.474823	0.1106	0.109811	1.12897	0.639662	0.109369	0.51587	0.232409	0.0542908	0.0128415	2.68133		0.000371217	0.000677415	0.000173881	0.00302312	0.00187362	0.00171765	0.000570231	0.000264602	0.00084271	0.000108385
CV						0.015279	0.0487017	0.0883485	0.0218891	0.0238455	0.0203023	0.0272067	0.0262212	0.0193024	0.0436028	0.0641784	0.0486076	0.0254028	0.0451208	0.0551599	0.0587026	0.0823547	0.0430353	0.0139616	0.0186554	0.0193984	0.0201117	0.0240075	0.0295598	0.015279	0.018528	0.0236422	0.0160865	0.0226558	0.0442469	0.0202066	0.0139616	0.0200693		0.00690021	0.047132	0.0819381	0.00928095	0.016783	0.0148105	0.00708922	0.00780025	0.0102994	0.0261222
0125CE_0013	nmol/10*9 platelets	3	male	1	activated	6.23271	0.902891	0.12321	36.8464	11.2934	17.2436	11.2656	4.59886	9.22587	0.544353	1.39223	2.54643	12.0731	4.45991	1.32831	1.38893	1.45199	1.03294	0.956836	7.25881	48.1398	42.8783	21.8	4.83069	6.23271	54.9929	24.0744	7.14528	22.6879	6.45625	2.36124	0.956836	124.908		0.0498986	0.00722847	0.000986413	0.29499	0.0904139	0.138051	0.0901911	0.0368181	0.0738616	0.00435805
0125CE_0014	nmol/10*9 platelets	3	male	2	activated	6.47093	0.950669	0.161706	35.3323	11.5808	16.6886	11.358	4.30757	8.53182	0.514571	1.31421	2.46163	11.7706	4.36073	1.20924	1.35915	1.34632	0.86846	0.881592	7.58331	46.913	41.4005	21.1164	4.45553	6.47093	52.9716	24.4146	6.7692	21.6616	6.22162	2.0777	0.881592	121.469		0.0532724	0.00782645	0.00133126	0.290875	0.0953394	0.13739	0.0935051	0.0354623	0.0702388	0.00423624
0125CE_0015	nmol/10*9 platelets	3	male	3	activated	6.09385	0.817374	0.119845	33.5453	10.7361	16.1151	10.838	4.1475	7.98635	0.527233	1.28619	2.32052	11.2237	4.16835	1.21251	1.24087	1.34305	0.896264	0.759656	7.03107	44.2815	39.6143	20.2113	4.23985	6.09385	50.4779	22.9802	6.46802	20.4509	6.03863	2.10878	0.759656	115.378		0.0528164	0.00708432	0.00103871	0.290743	0.0930519	0.139673	0.0939351	0.0359471	0.069219	0.00456962
Mean						6.26583	0.890311	0.13492	35.2413	11.2034	16.6825	11.1538	4.35131	8.58135	0.528719	1.33088	2.44286	11.6891	4.32966	1.25002	1.32965	1.38045	0.932554	0.866028	7.29106	46.4448	41.2977	21.0426	4.50869	6.26583	52.8141	23.8231	6.79417	21.6001	6.23883	2.18257	0.866028	120.585		0.0519958	0.00737975	0.00111879	0.292203	0.0929351	0.138371	0.0925438	0.0360758	0.0711065	0.00438797
SD						0.190711	0.0675322	0.0232582	1.65242	0.429444	0.564269	0.27738	0.228838	0.621242	0.0149465	0.0549521	0.114118	0.430524	0.148241	0.0678169	0.0783123	0.0619721	0.0880399	0.0995071	0.277529	1.97133	1.63443	0.796928	0.298989	0.190711	2.26166	0.74952	0.339324	1.11976	0.209338	0.155511	0.0995071	4.82594		0.00183049	0.000393511	0.000185847	0.00241447	0.00246487	0.00117445	0.00204877	0.000687008	0.00243986	0.000168691
CV						0.0304366	0.0758524	0.172385	0.0468887	0.0383315	0.0338241	0.0248685	0.0525907	0.0723945	0.0282693	0.0412901	0.0467147	0.0368312	0.0342384	0.0542527	0.0588968	0.0448925	0.0944073	0.114901	0.0380642	0.0424446	0.0395769	0.0378722	0.0663139	0.0304366	0.042823	0.0314619	0.0499434	0.0518403	0.033554	0.0712511	0.114901	0.0400212		0.0352046	0.0533231	0.166114	0.008263	0.0265225	0.00848766	0.0221384	0.0190434	0.0343128	0.0384441
0078CE_0010	nmol/10*9 platelets	1	female	1	release	0.0647902	0.179056	0.00235968	2.33366	4.31112	0.424781	1.66836	1.28955	1.42086	0.0692456	0.0043997	0.355637	0.638115	0.315441	0.562498	0	0	0.0745003	0	0.246206	6.64478	4.87281	1.87609	0.0745003	0.0647902	2.9375	5.98624	1.64519	2.05898	0.384687	0.636998	0	13.7144		0.00472425	0.0130561	0.000172059	0.170162	0.31435	0.0309734	0.12165	0.0940293	0.103604	0.00504912
0078CE_0011	nmol/10*9 platelets	1	female	2	release	0.052483	0.136738	0	1.99603	4.15291	0.358054	1.51018	1.07509	1.19675	0.0926537	0	0.327019	0.608032	0.306686	0.479426	0	0	0.0671789	0	0.189221	6.14894	4.23272	1.72116	0.0671789	0.052483	2.49082	5.66309	1.40211	1.80478	0.39934	0.546605	0	12.3592		0.00424646	0.0110637	0	0.161501	0.336017	0.0289706	0.12219	0.0869867	0.0968303	0.00749673
0078CE_0012	nmol/10*9 platelets	1	female	3	release	0.0640127	0.17099	0	2.03676	3.98225	0.264312	1.51762	1.15603	1.20588	0.054996	0	0.347597	0.58322	0.258422	0.449141	0	0.0047993	0.0514861	0	0.235003	6.019	4.19885	1.63838	0.0562854	0.0640127	2.47206	5.49987	1.50363	1.7891	0.318217	0.500628	0	12.1475		0.00526961	0.0140762	0	0.167668	0.327824	0.0217585	0.124933	0.0951659	0.0992701	0.00452735
Mean						0.0604286	0.162262	0.000786561	2.12215	4.14876	0.349049	1.56539	1.17356	1.2745	0.0722985	0.00146657	0.343418	0.609789	0.293516	0.497022	0	0.00159977	0.0643884	0	0.223477	6.27091	4.43479	1.74521	0.0659882	0.0604286	2.63346	5.7164	1.51698	1.88429	0.367415	0.56141	0	12.7404		0.00474677	0.012732	5.7353e-05	0.166444	0.326064	0.0272342	0.122925	0.0920607	0.0999014	0.00569107
SD						0.00689209	0.0224687	0.00136236	0.184305	0.164475	0.0806126	0.0892544	0.108302	0.126839	0.0190135	0.00254017	0.0147595	0.0274898	0.0307064	0.0586908	0	0.00277088	0.0117581	0	0.0301903	0.33024	0.37971	0.120666	0.00916562	0.00689209	0.263474	0.247528	0.122091	0.151491	0.0432315	0.0693802	0	0.850134		0.000511945	0.00153218	9.93383e-05	0.00445823	0.0109401	0.00484663	0.00176002	0.00443077	0.00343068	0.00158536
CV						0.114054	0.138472	1.73205	0.0868483	0.0396445	0.230949	0.0570175	0.0922854	0.0995205	0.262987	1.73205	0.0429782	0.0450808	0.104616	0.118085	#DIV/0!	1.73205	0.182612	#DIV/0!	0.135094	0.0526622	0.0856206	0.0691413	0.138898	0.114054	0.100049	0.0433014	0.0804829	0.0803967	0.117664	0.123582	#DIV/0!	0.0667276		0.107851	0.120341	1.73205	0.0267852	0.0335519	0.177961	0.0143179	0.0481288	0.0343407	0.27857
0125CE_0010	nmol/10*9 platelets	3	male	1	release	0.0954402	0.00216575	0	0.824955	0.876495	0.392919	0.584558	0.312986	0.278054	0.0137916	0	0.128297	0.245456	0.140989	0.035416	0	0.00311024	0	0	0.0976059	1.70145	1.58231	0.550159	0.00311024	0.0954402	1.22004	1.46105	0.441283	0.52351	0.157891	0.035416	0	3.93463		0.0242564	0.000550431	0	0.209665	0.222764	0.0998617	0.148567	0.0795464	0.0706684	0.00350519
0125CE_0011	nmol/10*9 platelets	3	male	2	release	0.0633848	0.00128285	0	0.722059	0.797241	0.359367	0.563421	0.304997	0.31238	0.016046	0	0.126172	0.217103	0.120467	0.04104	0	0.00547808	0	0	0.0646676	1.5193	1.55621	0.504782	0.00547808	0.0633848	1.08271	1.36066	0.431169	0.529483	0.141991	0.04104	0	3.65044		0.0173636	0.000351424	0	0.197801	0.218396	0.0984449	0.154343	0.0835507	0.0855734	0.00439563
0125CE_0012	nmol/10*9 platelets	3	male	3	release	0.10879	0.00340143	0	0.876702	0.842505	0.427042	0.607086	0.339426	0.303272	0.00459636	0	0.13749	0.288056	0.160549	0.0320599	0	0	0	0	0.112192	1.71921	1.68142	0.618154	0	0.10879	1.30715	1.44959	0.476915	0.591328	0.165145	0.0320599	0	4.13098		0.0263353	0.000823396	0	0.212226	0.203948	0.103376	0.146959	0.082166	0.0734142	0.00111266
Mean						0.0892051	0.00228334	0	0.807905	0.838747	0.39311	0.585021	0.319136	0.297902	0.011478	0	0.130653	0.250205	0.140668	0.0361719	0	0.00286277	0	0	0.0914885	1.64665	1.60665	0.557698	0.00286277	0.0892051	1.2033	1.42377	0.449789	0.548107	0.155009	0.0361719	0	3.90535		0.0226518	0.000575084	0	0.206564	0.215036	0.100561	0.149957	0.0817544	0.076552	0.00300449
SD						0.0233361	0.00106417	0	0.0787189	0.0397606	0.033838	0.021836	0.0180197	0.017782	0.00606532	0	0.00601514	0.0357143	0.0200427	0.00453753	0	0.00274741	0	0	0.0243455	0.110647	0.0660585	0.0570609	0.00274741	0.0233361	0.113151	0.0549515	0.02403	0.0375496	0.0118429	0.00453753	0	0.241603		0.00469616	0.00023695	0	0.00769667	0.00984767	0.00253861	0.00388312	0.00203361	0.00793247	0.00169779
CV						0.261601	0.46606	#DIV/0!	0.0974358	0.0474047	0.0860777	0.0373252	0.0564639	0.0596908	0.528431	#DIV/0!	0.0460391	0.14274	0.142482	0.125443	#DIV/0!	0.959703	#DIV/0!	#DIV/0!	0.266105	0.0671953	0.0411158	0.102315	0.959703	0.261601	0.0940343	0.0385958	0.0534251	0.0685077	0.0764015	0.125443	#DIV/0!	0.0618647		0.20732	0.412027	#DIV/0!	0.0372604	0.0457955	0.0252445	0.025895	0.0248746	0.103622	0.565085
[truncated: 23 more columns]

## Sheet: SM
Species	[Concentration in]	Donor ID	Sex	Technical Replicate	Treatment	SM 32:1;O2	SM 33:1;O2	SM 34:1;O2	SM 36:1;O2	SM 36:2;O2	SM 39:1;O2	SM 40:1;O2	SM 40:2;O2	SM 41:1;O2	SM 41:2;O2	SM 42:1;O2	SM 42:2;O2	Sum C32	Sum C33	Sum C34	Sum C36	Sum C39	Sum C40	Sum C41	Sum C42	Sum DB1	Sum DB2	Sum Total SM		SM 32:1;O2	SM 33:1;O2	SM 34:1;O2	SM 36:1;O2	SM 36:2;O2	SM 39:1;O2	SM 40:1;O2	SM 40:2;O2	SM 41:1;O2	SM 41:2;O2	SM 42:1;O2	SM 42:2;O2	Sum C32	Sum C33	Sum C34	Sum C36	Sum C39	Sum C40	Sum C41	Sum C42
0078CE_0007	nmol/10*9 platelets	1	female	1	basal	1.11308	0.543456	16.739	1.85342	0.364152	0.429112	15.0535	2.76422	1.46313	0.368195	9.21239	14.3235	1.11308	0.543456	16.739	2.21757	0.429112	17.8177	1.83133	23.5359	46.4071	17.8201	64.2272		0.0173303	0.00846147	0.260622	0.0288573	0.00566975	0.00668116	0.234379	0.0430382	0.0227806	0.00573269	0.143434	0.223013	0.0173303	0.00846147	0.260622	0.034527	0.00668116	0.277417	0.0285133	0.366448
0078CE_0008	nmol/10*9 platelets	1	female	2	basal	1.05479	0.511644	16.5519	1.67909	0.297905	0.378943	14.849	2.56519	1.32478	0.454328	8.27551	13.5019	1.05479	0.511644	16.5519	1.97699	0.378943	17.4142	1.77911	21.7774	44.6257	16.8194	61.4451		0.0171663	0.00832685	0.269378	0.0273266	0.00484832	0.00616718	0.241664	0.0417478	0.0215604	0.00739405	0.134681	0.21974	0.0171663	0.00832685	0.269378	0.032175	0.00616718	0.283411	0.0289545	0.354421
0078CE_0009	nmol/10*9 platelets	1	female	3	basal	1.08526	0.523797	16.7785	1.77197	0.335162	0.37564	15.187	2.69771	1.44963	0.396783	8.47325	13.6876	1.08526	0.523797	16.7785	2.10713	0.37564	17.8847	1.84641	22.1609	45.6451	17.1173	62.7624		0.0172915	0.00834571	0.267334	0.028233	0.00534017	0.00598511	0.241977	0.0429829	0.0230971	0.00632199	0.135005	0.218086	0.0172915	0.00834571	0.267334	0.0335732	0.00598511	0.28496	0.0294191	0.353092
Mean						1.08437	0.526299	16.6898	1.76816	0.332406	0.394565	15.0299	2.67571	1.41251	0.406435	8.65372	13.8377	1.08437	0.526299	16.6898	2.10057	0.394565	17.7056	1.81895	22.4914	45.5593	17.2522	62.8115		0.0172627	0.00837801	0.265778	0.028139	0.00528608	0.00627782	0.23934	0.0425896	0.0224794	0.00648291	0.137707	0.22028	0.0172627	0.00837801	0.265778	0.033425	0.00627782	0.281929	0.0289623	0.357987
SD						0.0291561	0.0160532	0.121039	0.0872291	0.0332091	0.0299642	0.170231	0.101322	0.0762789	0.0438702	0.493827	0.43086	0.0291561	0.0160532	0.121039	0.120424	0.0299642	0.254513	0.0353183	0.924659	0.893782	0.513833	1.3917		8.57097e-05	7.28911e-05	0.00458054	0.000769634	0.000413377	0.000360971	0.00429918	0.0007296	0.000811433	0.000842285	0.00496276	0.00250745	8.57097e-05	7.28911e-05	0.00458054	0.001183	0.000360971	0.00398378	0.000452974	0.00735745
CV						0.0268875	0.0305021	0.00725226	0.0493333	0.0999052	0.0759423	0.0113262	0.0378672	0.0540022	0.107939	0.0570653	0.0311367	0.0268875	0.0305021	0.00725226	0.0573294	0.0759423	0.0143747	0.0194169	0.0411117	0.019618	0.0297836	0.0221568		0.00496502	0.00870029	0.0172345	0.0273512	0.0782011	0.0574995	0.0179627	0.0171309	0.0360968	0.129924	0.0360385	0.011383	0.00496502	0.00870029	0.0172345	0.0353927	0.0574995	0.0141304	0.0156402	0.0205523
0125CE_0007	nmol/10*9 platelets	3	male	1	basal	1.46186	0.856016	16.0801	1.36064	0.321465	0.550777	15.0587	2.74718	1.42594	0.476429	7.52712	11.0597	1.46186	0.856016	16.0801	1.68211	0.550777	17.8059	1.90237	18.5868	44.3212	14.6048	58.9259		0.0248085	0.014527	0.272886	0.0230908	0.00545541	0.00934695	0.255554	0.0466209	0.0241989	0.00808522	0.127739	0.187688	0.0248085	0.014527	0.272886	0.0285462	0.00934695	0.302175	0.0322841	0.315427
0125CE_0008	nmol/10*9 platelets	3	male	2	basal	1.40184	0.857192	16.1724	1.46577	0.329024	0.541696	14.8859	2.66793	1.50587	0.481581	7.693	11.2782	1.40184	0.857192	16.1724	1.79479	0.541696	17.5538	1.98745	18.9712	44.5237	14.7568	59.2805		0.0236476	0.0144599	0.272812	0.024726	0.0055503	0.00913785	0.251109	0.0450052	0.0254024	0.00812377	0.129773	0.190252	0.0236476	0.0144599	0.272812	0.0302763	0.00913785	0.296115	0.0335262	0.320025
0125CE_0009	nmol/10*9 platelets	3	male	3	basal	1.35441	0.844474	16.1581	1.38905	0.30993	0.546682	14.7668	2.72927	1.43085	0.453644	7.73747	11.1414	1.35441	0.844474	16.1581	1.69898	0.546682	17.4961	1.88449	18.8788	44.2279	14.6342	58.8621		0.0230099	0.0143466	0.274508	0.0235983	0.00526536	0.00928751	0.250872	0.0463672	0.0243085	0.00770689	0.131451	0.189279	0.0230099	0.0143466	0.274508	0.0288637	0.00928751	0.297239	0.0320154	0.32073
Mean						1.40604	0.85256	16.1369	1.40515	0.32014	0.546385	14.9038	2.71479	1.45422	0.470551	7.65253	11.1598	1.40604	0.85256	16.1369	1.72529	0.546385	17.6186	1.92477	18.8123	44.3576	14.6652	59.0228		0.023822	0.0144445	0.273402	0.023805	0.00542369	0.00925743	0.252512	0.0459978	0.0246366	0.00797196	0.129654	0.189073	0.023822	0.0144445	0.273402	0.0292287	0.00925743	0.298509	0.0326085	0.318727
SD						0.0538468	0.00702807	0.0497161	0.0543818	0.00961584	0.004548	0.146776	0.0415615	0.0447956	0.0148672	0.11086	0.110432	0.0538468	0.00702807	0.0497161	0.060777	0.004548	0.164758	0.0550117	0.200672	0.151234	0.0806185	0.225393		0.000911853	9.11516e-05	0.000958396	0.00083699	0.000145094	0.000107743	0.00263722	0.000868899	0.000665478	0.000230366	0.00185888	0.0012945	0.000911853	9.11516e-05	0.000958396	0.000921021	0.000107743	0.00322358	0.00080597	0.00288009
CV						0.0382968	0.00824349	0.0030809	0.0387017	0.0300364	0.00832379	0.00984823	0.0153092	0.0308039	0.0315953	0.0144867	0.00989553	0.0382968	0.00824349	0.0030809	0.035227	0.00832379	0.00935138	0.0285809	0.0106671	0.00340942	0.00549725	0.00381875		0.0382777	0.00631046	0.00350545	0.0351602	0.0267518	0.0116386	0.0104439	0.01889	0.0270118	0.028897	0.0143372	0.00684654	0.0382777	0.00631046	0.00350545	0.0315108	0.0116386	0.0107989	0.0247165	0.00903622
0078CE_0013	nmol/10*9 platelets	1	female	1	activated	1.02306	0.497965	16.3818	1.67928	0.139034	0.316531	14.9505	2.56046	1.29205	0.338494	8.39995	13.4243	1.02306	0.497965	16.3818	1.81831	0.316531	17.511	1.63055	21.8243	44.5411	16.4623	61.0035		0.0167705	0.0081629	0.268539	0.0275276	0.00227912	0.00518873	0.245076	0.0419724	0.02118	0.00554876	0.137696	0.220059	0.0167705	0.0081629	0.268539	0.0298067	0.00518873	0.287049	0.0267288	0.357755
0078CE_0014	nmol/10*9 platelets	1	female	2	activated	1.03466	0.545127	16.7471	1.75718	0.216615	0.375143	15.0349	2.5639	1.46622	0.282878	8.93529	13.7193	1.03466	0.545127	16.7471	1.9738	0.375143	17.5988	1.74909	22.6546	45.8956	16.7827	62.6783		0.0165075	0.00869722	0.267191	0.0280349	0.00345598	0.00598521	0.239875	0.0409057	0.0233927	0.00451317	0.142558	0.218884	0.0165075	0.00869722	0.267191	0.0314909	0.00598521	0.28078	0.0279059	0.361442
0078CE_0015	nmol/10*9 platelets	1	female	3	activated	1.08972	0.52014	16.1638	1.70611	0.229155	0.423171	14.9431	2.60884	1.38947	0.37594	8.64863	13.7694	1.08972	0.52014	16.1638	1.93526	0.423171	17.5519	1.76541	22.418	44.8842	16.9833	61.8675		0.0176137	0.00840733	0.261266	0.0275768	0.00370397	0.00683996	0.241534	0.0421682	0.0224588	0.00607654	0.139793	0.222562	0.0176137	0.00840733	0.261266	0.0312808	0.00683996	0.283702	0.0285354	0.362355
Mean						1.04914	0.521077	16.4309	1.71419	0.194935	0.371615	14.9762	2.57773	1.38258	0.332437	8.66129	13.6377	1.04914	0.521077	16.4309	1.90912	0.371615	17.5539	1.71502	22.299	45.107	16.7428	61.8497		0.0169639	0.00842248	0.265665	0.0277131	0.00314636	0.00600463	0.242162	0.0416821	0.0223439	0.00537949	0.140016	0.220502	0.0169639	0.00842248	0.265665	0.0308595	0.00600463	0.283844	0.0277233	0.360517
SD						0.0356116	0.023595	0.294696	0.0395751	0.0488155	0.0534077	0.0510265	0.0269927	0.0872858	0.0468256	0.267892	0.186437	0.0356116	0.023595	0.294696	0.0809705	0.0534077	0.0439629	0.0736072	0.427753	0.704195	0.262771	0.837556		0.000577927	0.000267485	0.00386908	0.000279782	0.000761213	0.000825787	0.00265714	0.000679487	0.00111084	0.000795309	0.00243845	0.00187874	0.000577927	0.000267485	0.00386908	0.000917747	0.000825787	0.00313667	0.000917039	0.00243561
CV						0.0339435	0.0452812	0.0179354	0.0230868	0.25042	0.143718	0.00340718	0.0104715	0.0631325	0.140856	0.0309298	0.0136707	0.0339435	0.0452812	0.0179354	0.0424124	0.143718	0.00250445	0.0429192	0.0191827	0.0156117	0.0156946	0.0135418		0.0340681	0.0317585	0.0145637	0.0100956	0.241935	0.137525	0.0109726	0.0163017	0.0497155	0.147841	0.0174156	0.00852029	0.0340681	0.0317585	0.0145637	0.0297395	0.137525	0.0110507	0.0330782	0.00675588
0125CE_0013	nmol/10*9 platelets	3	male	1	activated	1.34229	0.853509	16.0113	1.3791	0.284779	0.51898	14.7934	2.67912	1.39595	0.484104	7.72113	11.0978	1.34229	0.853509	16.0113	1.66388	0.51898	17.4725	1.88006	18.8189	44.0156	14.5458	58.5614		0.022921	0.0145746	0.27341	0.0235496	0.00486292	0.00886215	0.252613	0.0457489	0.0238374	0.00826661	0.131847	0.189507	0.022921	0.0145746	0.27341	0.0284125	0.00886215	0.298362	0.032104	0.321354
0125CE_0014	nmol/10*9 platelets	3	male	2	activated	1.3875	0.814851	16.6375	1.36244	0.268164	0.61846	15.4039	2.82904	1.46064	0.439974	7.6343	11.1039	1.3875	0.814851	16.6375	1.6306	0.61846	18.2329	1.90062	18.7382	45.3196	14.6411	59.9606		0.0231402	0.0135898	0.277474	0.0227222	0.00447233	0.0103144	0.2569	0.0471817	0.02436	0.00733772	0.127322	0.185186	0.0231402	0.0135898	0.277474	0.0271945	0.0103144	0.304081	0.0316977	0.312508
0125CE_0015	nmol/10*9 platelets	3	male	3	activated	1.32375	0.779807	15.7322	1.33906	0.292014	0.524872	14.8718	2.6706	1.36366	0.431307	7.39519	10.5357	1.32375	0.779807	15.7322	1.63107	0.524872	17.5424	1.79497	17.9309	43.3303	13.9296	57.2599		0.0231184	0.0136187	0.27475	0.0233857	0.0050998	0.00916648	0.259725	0.04664	0.0238153	0.00753244	0.129151	0.183997	0.0231184	0.0136187	0.27475	0.0284855	0.00916648	0.306365	0.0313477	0.313149
Mean						1.35118	0.816056	16.127	1.3602	0.281652	0.554104	15.023	2.72626	1.40675	0.451795	7.58354	10.9124	1.35118	0.816056	16.127	1.64185	0.554104	17.7493	1.85855	18.496	44.2218	14.3721	58.594		0.0230598	0.0139277	0.275211	0.0232192	0.00481168	0.00944769	0.256412	0.0465235	0.0240042	0.00771226	0.12944	0.18623	0.0230598	0.0139277	0.275211	0.0280308	0.00944769	0.302936	0.0317165	0.31567
SD						0.0327895	0.0368658	0.463628	0.0201115	0.0122289	0.0558117	0.332155	0.0891201	0.0493834	0.028314	0.168794	0.326314	0.0327895	0.0368658	0.463628	0.0190752	0.0558117	0.420307	0.0560115	0.491077	1.01053	0.386215	1.35066		0.000120719	0.000560428	0.00207074	0.000438094	0.000316859	0.000765888	0.00358076	0.000723468	0.000308296	0.000489859	0.00227623	0.00289935	0.000120719	0.000560428	0.00207074	0.000725166	0.000765888	0.00412249	0.000378499	0.00493251
CV						0.0242673	0.0451756	0.0287486	0.0147857	0.0434183	0.100724	0.0221098	0.0326896	0.0351046	0.0626701	0.022258	0.0299029	0.0242673	0.0451756	0.0287486	0.0116181	0.100724	0.0236802	0.0301372	0.0265505	0.0228514	0.0268725	0.0230511		0.00523501	0.0402383	0.00752417	0.0188678	0.0658519	0.0810662	0.0139649	0.0155506	0.0128434	0.063517	0.0175852	0.0155686	0.00523501	0.0402383	0.00752417	0.0258703	0.0810662	0.0136085	0.0119338	0.0156255
0078CE_0010	nmol/10*9 platelets	1	female	1	release	0.0240972	0	0.781629	0.0575527	0.00372735	0	0.265093	0.051417	0	0	0.126312	0.515556	0.0240972	0	0.781629	0.0612801	0	0.316509	0	0.641868	1.25468	0.5707	1.82538		0.0132012	0	0.4282	0.0315291	0.00204195	0	0.145226	0.0281677	0	0	0.0691975	0.282437	0.0132012	0	0.4282	0.0335711	0	0.173393	0	0.351635
0078CE_0011	nmol/10*9 platelets	1	female	2	release	0.00734248	0	0.820892	0.0615333	0.00394657	0	0.285989	0.0571264	0.00917982	0	0.142159	0.452983	0.00734248	0	0.820892	0.0654799	0	0.343115	0.00917982	0.595142	1.32709	0.514056	1.84115		0.00398798	0	0.445858	0.0334211	0.00214354	0	0.155332	0.0310276	0.00498592	0	0.0772118	0.246033	0.00398798	0	0.445858	0.0355647	0	0.186359	0.00498592	0.323244
0078CE_0012	nmol/10*9 platelets	1	female	3	release	0.0132927	0	0.720103	0.0564725	0	0	0.211283	0.0654162	0.0212974	0	0.0932856	0.455751	0.0132927	0	0.720103	0.0564725	0	0.276699	0.0212974	0.549036	1.11573	0.521167	1.6369		0.00812066	0	0.439918	0.0344996	0	0	0.129075	0.0399634	0.0130108	0	0.0569891	0.278423	0.00812066	0	0.439918	0.0344996	0	0.169038	0.0130108	0.335412
Mean						0.0149108	0	0.774208	0.0585195	0.00255798	0	0.254122	0.0579865	0.0101591	0	0.120585	0.474763	0.0149108	0	0.774208	0.0610775	0	0.312108	0.0101591	0.595349	1.2325	0.535308	1.76781		0.00843661	0	0.437992	0.03315	0.00139516	0	0.143211	0.0330529	0.00599891	0	0.0677995	0.268964	0.00843661	0	0.437992	0.0345451	0	0.176264	0.00599891	0.336764
SD						0.00849377	0	0.0508024	0.00266535	0.00221798	0	0.0385424	0.00703916	0.0106824	0	0.0249347	0.0353546	0.00849377	0	0.0508024	0.00450714	0	0.0334261	0.0106824	0.0464161	0.107412	0.0308563	0.113646		0.00461472	0	0.00898522	0.0015037	0.00120931	0	0.0132438	0.00615314	0.00656429	0	0.0101836	0.0199605	0.00461472	0	0.00898522	0.000997578	0	0.00901006	0.00656429	0.0142433
CV						0.569638	#DIV/0!	0.0656186	0.0455464	0.867085	#DIV/0!	0.151669	0.121393	1.05151	#DIV/0!	0.20678	0.0744679	0.569638	#DIV/0!	0.0656186	0.0737938	#DIV/0!	0.107098	1.05151	0.0779646	0.0871491	0.0576422	0.0642861		0.546987	#DIV/0!	0.0205146	0.0453606	0.86679	#DIV/0!	0.0924774	0.18616	1.09425	#DIV/0!	0.150201	0.0742125	0.546987	#DIV/0!	0.0205146	0.0288775	#DIV/0!	0.0511169	1.09425	0.0422945
0125CE_0010	nmol/10*9 platelets	3	male	1	release	0.0228859	0	0.507934	0.00826945	0.00354821	0	0.297546	0.0334044	0	0	0.155151	0.244245	0.0228859	0	0.507934	0.0118177	0	0.33095	0	0.399396	0.991786	0.281198	1.27298		0.0179782	0	0.399011	0.00649611	0.00278732	0	0.233739	0.0262411	0	0	0.121879	0.191868	0.0179782	0	0.399011	0.00928343	0	0.25998	0	0.313748
0125CE_0011	nmol/10*9 platelets	3	male	2	release	0.00747663	0	0.459888	0.00346853	0	0	0.257496	0.0140593	0.00578161	0	0.117794	0.2364	0.00747663	0	0.459888	0.00346853	0	0.271556	0.00578161	0.354195	0.851906	0.25046	1.10237		0.00678235	0	0.417183	0.00314644	0	0	0.233585	0.0127538	0.00524473	0	0.106856	0.214448	0.00678235	0	0.417183	0.00314644	0	0.246339	0.00524473	0.321304
0125CE_0012	nmol/10*9 platelets	3	male	3	release	0.0249558	0.00330203	0.551785	0.00877132	0	0	0.308307	0.0300126	0.00340608	0	0.139225	0.290546	0.0249558	0.00330203	0.551785	0.00877132	0	0.338319	0.00340608	0.429771	1.03975	0.320559	1.36031		0.0183456	0.00242741	0.405631	0.00644803	0	0	0.226644	0.0220631	0.0025039	0	0.102348	0.213588	0.0183456	0.00242741	0.405631	0.00644803	0	0.248707	0.0025039	0.315936
Mean						0.0184394	0.00110068	0.506536	0.00683643	0.00118274	0	0.287783	0.0258255	0.00306256	0	0.13739	0.257064	0.0184394	0.00110068	0.506536	0.00801917	0	0.313608	0.00306256	0.394454	0.961148	0.284072	1.24522		0.0143687	0.000809136	0.407275	0.00536353	0.000929106	0	0.231323	0.0203526	0.00258288	0	0.110361	0.206635	0.0143687	0.000809136	0.407275	0.00629263	0	0.251675	0.00258288	0.316996
SD						0.00955031	0.00190643	0.0459642	0.00292746	0.00204856	0	0.0267752	0.0103299	0.00290607	0	0.0187456	0.0292606	0.00955031	0.00190643	0.0459642	0.00422508	0	0.0366048	0.00290607	0.0380299	0.097599	0.0351378	0.131195		0.00657255	0.00140146	0.00919702	0.0019202	0.00160926	0	0.00405235	0.0069044	0.00262326	0	0.0102266	0.0127955	0.00657255	0.00140146	0.00919702	0.00307144	0	0.0072887	0.00262326	0.0038882
CV						0.517928	1.73205	0.0907422	0.428215	1.73205	#DIV/0!	0.0930397	0.39999	0.948902	#DIV/0!	0.13644	0.113826	0.517928	1.73205	0.0907422	0.526873	#DIV/0!	0.116721	0.948902	0.0964114	0.101544	0.123693	0.105359		0.457421	1.73205	0.0225818	0.358011	1.73205	#DIV/0!	0.0175181	0.339238	1.01563	#DIV/0!	0.0926647	0.0619231	0.457421	1.73205	0.0225818	0.488102	#DIV/0!	0.0289607	1.01563	0.0122658
[truncated: 3 more columns]

## Sheet: TG
Species	[Concentration in]	Donor ID	Sex	Technical Replicate	Treatment	TG 48:1	TG 48:2	TG 50:1	TG 50:2	TG 50:3	TG 52:1	TG 52:2	TG 52:3	TG 54:3	TG 54:4	TG 54:5	TG 54:6	Sum C48	Sum C50	Sum C52	Sum C54	Sum DB1	Sum DB2	Sum DB3	Sum DB4	Sum DB5	Sum DB6	Sum Total TG		TG 48:1	TG 48:2	TG 50:1	TG 50:2	TG 50:3	TG 52:1	TG 52:2	TG 52:3	TG 54:3	TG 54:4	TG 54:5	TG 54:6	Sum C48	Sum C50	Sum C52	Sum C54	Sum DB1	Sum DB2	Sum DB3	Sum DB4
0078CE_0007	nmol/10*9 platelets	1	female	1	basal	0.319311	0.243955	0.798799	0.915834	0.34629	0.301742	1.73326	1.40972	0.762612	0.650154	0.493391	0.273555	0.563266	2.06092	3.44472	2.17971	1.41985	2.89305	2.51862	0.650154	0.493391	0.273555	8.24862		0.0387108	0.0295752	0.0968403	0.111029	0.0419815	0.0365809	0.210128	0.170903	0.0924532	0.0788197	0.059815	0.0331637	0.068286	0.249851	0.417612	0.264252	0.172132	0.350732	0.305338	0.0788197
0078CE_0008	nmol/10*9 platelets	1	female	2	basal	0.29509	0.223666	0.765891	0.837062	0.360491	0.278667	1.76191	1.44045	0.668927	0.61601	0.485046	0.265554	0.518757	1.96344	3.48103	2.03554	1.33965	2.82264	2.46987	0.61601	0.485046	0.265554	7.99877		0.036892	0.0279626	0.0957511	0.104649	0.0450684	0.0348388	0.220273	0.180084	0.0836288	0.0770131	0.0606401	0.0331994	0.0648546	0.245468	0.435196	0.254481	0.167482	0.352884	0.308781	0.0770131
0078CE_0009	nmol/10*9 platelets	1	female	3	basal	0.439311	0.364543	0.936005	0.988968	0.420233	0.38437	1.99921	1.58117	1.15356	0.941518	0.637066	0.320238	0.803853	2.34521	3.96474	3.05238	1.75969	3.35272	3.15496	0.941518	0.637066	0.320238	10.1662		0.0432129	0.0358584	0.0920705	0.0972801	0.0413364	0.0378087	0.196653	0.155532	0.11347	0.0926127	0.0626652	0.0315003	0.0790713	0.230687	0.389993	0.300248	0.173092	0.329791	0.310338	0.0926127
Mean						0.351237	0.277388	0.833565	0.913954	0.375672	0.321593	1.83146	1.47711	0.861698	0.735894	0.538501	0.286449	0.628625	2.12319	3.63017	2.42254	1.5064	3.0228	2.71448	0.735894	0.538501	0.286449	8.80452		0.0396052	0.0311321	0.0948873	0.104319	0.0427954	0.0364095	0.209018	0.16884	0.0965173	0.0828152	0.0610401	0.0326211	0.0707373	0.242002	0.414267	0.272994	0.170902	0.344469	0.308152	0.0828152
SD						0.0772291	0.0761567	0.0902288	0.0759702	0.0392395	0.0555771	0.145978	0.0914154	0.25706	0.178892	0.0854614	0.029534	0.153375	0.198352	0.290322	0.550196	0.222991	0.287876	0.38224	0.178892	0.0854614	0.029534	1.18583		0.00325402	0.00417175	0.00249947	0.00688021	0.00199467	0.00149237	0.0118491	0.0124054	0.0153301	0.00853287	0.00146659	0.000970849	0.00741857	0.010041	0.022786	0.0241033	0.00300058	0.0127568	0.00255882	0.00853287
CV						0.219877	0.27455	0.108244	0.0831226	0.104452	0.172818	0.0797056	0.061888	0.298318	0.243095	0.158702	0.103104	0.243985	0.0934217	0.0799749	0.227115	0.14803	0.0952346	0.140815	0.243095	0.158702	0.103104	0.134684		0.0821613	0.134002	0.0263415	0.0659534	0.0466094	0.0409884	0.0566892	0.0734747	0.158833	0.103035	0.0240267	0.0297613	0.104875	0.0414914	0.0550031	0.0882924	0.0175573	0.0370332	0.00830373	0.103035
0125CE_0007	nmol/10*9 platelets	3	male	1	basal	0.255792	0.163032	0.551386	0.371353	0.137042	0.307532	0.937874	0.474237	0.77961	0.451641	0.216001	0.0868975	0.418824	1.05978	1.71964	1.53415	1.11471	1.47226	1.39089	0.451641	0.216001	0.0868975	4.7324		0.0540513	0.0344501	0.116513	0.0784704	0.0289582	0.0649845	0.198182	0.100211	0.164739	0.0954359	0.045643	0.0183623	0.0885014	0.223942	0.363377	0.32418	0.235549	0.311102	0.293908	0.0954359
0125CE_0008	nmol/10*9 platelets	3	male	2	basal	0.25686	0.141188	0.560433	0.339742	0.134832	0.302838	0.873667	0.443752	0.75252	0.450889	0.206599	0.0758737	0.398049	1.03501	1.62026	1.48588	1.12013	1.3546	1.3311	0.450889	0.206599	0.0758737	4.5392		0.0565871	0.0311043	0.123465	0.0748464	0.029704	0.0667163	0.192472	0.0977601	0.165783	0.0993324	0.0455144	0.0167152	0.0876914	0.228016	0.356948	0.327345	0.246769	0.298423	0.293247	0.0993324
0125CE_0009	nmol/10*9 platelets	3	male	3	basal	0.255741	0.158926	0.532688	0.332364	0.124894	0.316858	0.863904	0.42997	0.777454	0.441056	0.197909	0.0901734	0.414667	0.989945	1.61073	1.50659	1.10529	1.35519	1.33232	0.441056	0.197909	0.0901734	4.52194		0.0565556	0.0351455	0.117801	0.0735003	0.0276195	0.0700713	0.191047	0.0950854	0.171929	0.0975369	0.0437665	0.0199413	0.0917011	0.218921	0.356204	0.333174	0.244428	0.299693	0.294634	0.0975369
Mean						0.256131	0.154382	0.548169	0.34782	0.132256	0.309076	0.891815	0.44932	0.769861	0.447862	0.206836	0.0843149	0.410513	1.02824	1.65021	1.50887	1.11338	1.39402	1.35144	0.447862	0.206836	0.0843149	4.59784		0.0557314	0.0335666	0.11926	0.0756057	0.0287606	0.0672574	0.1939	0.0976854	0.167484	0.0974351	0.0449746	0.0183396	0.089298	0.223626	0.358843	0.328233	0.242248	0.303073	0.29393	0.0974351
SD						0.000631794	0.0116088	0.0141495	0.0207119	0.00647089	0.00713625	0.0401858	0.0226525	0.0150567	0.00590624	0.00904798	0.00749152	0.0109929	0.0354055	0.0603183	0.0242143	0.00751157	0.0677603	0.0341715	0.00590624	0.00904798	0.00749152	0.116846		0.00145503	0.0021606	0.00369864	0.00257062	0.0010562	0.00258622	0.00377555	0.00256348	0.00388536	0.00195023	0.00104823	0.00161317	0.00212019	0.00455573	0.00394397	0.00456238	0.00591896	0.00698278	0.000694062	0.00195023
CV						0.00246668	0.0751953	0.0258122	0.0595477	0.0489271	0.023089	0.0450606	0.050415	0.0195576	0.0131876	0.0437447	0.0888517	0.0267784	0.034433	0.0365519	0.0160479	0.00674666	0.0486079	0.0252853	0.0131876	0.0437447	0.0888517	0.0254132		0.026108	0.0643674	0.0310133	0.0340003	0.0367239	0.0384527	0.0194716	0.0262422	0.0231984	0.0200157	0.0233072	0.0879608	0.0237429	0.0203721	0.0109908	0.0138998	0.0244334	0.02304	0.00236132	0.0200157
0078CE_0013	nmol/10*9 platelets	1	female	1	activated	0.0318876	0.0208387	0.122979	0.0858921	0.0227067	0.131382	0.201896	0.151949	0	0.196728	0.143826	0.0738145	0.0527263	0.231578	0.485227	0.414369	0.286248	0.308627	0.174656	0.196728	0.143826	0.0738145	1.1839		0.0269344	0.0176017	0.103876	0.0725501	0.0191796	0.110974	0.170535	0.128346	0	0.16617	0.121485	0.0623486	0.0445361	0.195606	0.409855	0.350003	0.241784	0.260686	0.147526	0.16617
0078CE_0014	nmol/10*9 platelets	1	female	2	activated	0.0863975	0.0771082	0.179935	0.138758	0.0484122	0.160343	0.298099	0.213459	0.0986284	0.271933	0.17637	0.0880142	0.163506	0.367105	0.671902	0.634946	0.426675	0.513965	0.3605	0.271933	0.17637	0.0880142	1.83746		0.0470201	0.0419646	0.0979259	0.0755162	0.0263473	0.0872634	0.162235	0.116171	0.0536765	0.147994	0.0959859	0.0479	0.0889847	0.19979	0.365669	0.345557	0.23221	0.279715	0.196195	0.147994
0078CE_0015	nmol/10*9 platelets	1	female	3	activated	0.134265	0.123714	0.211205	0.150736	0.0723054	0.188082	0.348715	0.204569	0.421391	0.34329	0.20496	0.100724	0.257979	0.434246	0.741366	1.07037	0.533552	0.623165	0.698266	0.34329	0.20496	0.100724	2.50396		0.0536212	0.0494072	0.0843483	0.0601991	0.0288764	0.0751139	0.139266	0.0816983	0.16829	0.137099	0.0818544	0.0402261	0.103028	0.173424	0.296078	0.42747	0.213083	0.248872	0.278865	0.137099
Mean						0.0841834	0.0738868	0.171373	0.125129	0.0478081	0.159936	0.282903	0.189993	0.17334	0.270651	0.175052	0.0875177	0.15807	0.344309	0.632832	0.70656	0.415492	0.481919	0.411141	0.270651	0.175052	0.0875177	1.84177		0.0425252	0.0363245	0.0953834	0.0694218	0.0248011	0.0911171	0.157345	0.108739	0.0739889	0.150421	0.0997752	0.0501582	0.0788497	0.189606	0.357201	0.374343	0.229026	0.263091	0.207529	0.150421
SD						0.0512247	0.051513	0.0447318	0.0345036	0.0248049	0.0283521	0.0745801	0.0332451	0.220407	0.0732895	0.0305882	0.0134618	0.102734	0.103239	0.132464	0.333811	0.12403	0.159699	0.265453	0.0732895	0.0305882	0.0134618	0.660039		0.0138996	0.0166359	0.010009	0.00812364	0.00502995	0.018238	0.0161977	0.0241959	0.0859642	0.0146864	0.0200853	0.0112328	0.0305348	0.0141697	0.0573592	0.0460626	0.014613	0.0155617	0.066399	0.0146864
CV						0.608489	0.697188	0.26102	0.275745	0.518842	0.177272	0.263624	0.174981	1.27153	0.27079	0.174738	0.153818	0.649927	0.299844	0.209319	0.472445	0.298515	0.331382	0.64565	0.27079	0.174738	0.153818	0.358372		0.326856	0.457981	0.104935	0.117019	0.202811	0.20016	0.102944	0.222514	1.16185	0.0976352	0.201305	0.223947	0.387253	0.0747324	0.16058	0.123049	0.0638049	0.0591494	0.319951	0.0976352
0125CE_0013	nmol/10*9 platelets	3	male	1	activated	0.13847	0.0856103	0.289545	0.113846	0.0454025	0.222715	0.315325	0.102202	0.447122	0.246324	0.0933665	0.0358809	0.22408	0.448794	0.640242	0.822693	0.65073	0.514781	0.594727	0.246324	0.0933665	0.0358809	2.13581		0.0648324	0.0400833	0.135567	0.0533036	0.0212578	0.104277	0.147637	0.0478517	0.209346	0.11533	0.0437148	0.0167997	0.104916	0.210128	0.299765	0.38519	0.304676	0.241024	0.278455	0.11533
0125CE_0014	nmol/10*9 platelets	3	male	2	activated	0.156128	0.0787921	0.327608	0.153363	0.066277	0.24689	0.362207	0.136969	0.435547	0.273172	0.1121	0.0601981	0.23492	0.547248	0.746066	0.881017	0.730626	0.594362	0.638793	0.273172	0.1121	0.0601981	2.40925		0.0648035	0.032704	0.135979	0.0636559	0.0275094	0.102476	0.15034	0.0568512	0.180781	0.113385	0.0465288	0.0249862	0.0975075	0.227145	0.309667	0.365681	0.303259	0.2467	0.265142	0.113385
0125CE_0015	nmol/10*9 platelets	3	male	3	activated	0.1275	0.0716307	0.300115	0.123362	0.050268	0.221711	0.29071	0.109031	0.422064	0.23743	0.0989528	0.0231647	0.199131	0.473744	0.621453	0.781611	0.649326	0.485703	0.581363	0.23743	0.0989528	0.0231647	2.07594		0.0614179	0.0345052	0.144568	0.0594245	0.0242146	0.106801	0.140038	0.0525212	0.203312	0.114372	0.0476665	0.0111587	0.0959231	0.228207	0.29936	0.37651	0.312787	0.233968	0.280048	0.114372
Mean						0.140699	0.0786777	0.305756	0.13019	0.0539825	0.230439	0.322747	0.116067	0.434911	0.252308	0.101473	0.0397479	0.219377	0.489929	0.669253	0.82844	0.676894	0.531615	0.604961	0.252308	0.101473	0.0397479	2.207		0.0636846	0.0357642	0.138705	0.0587947	0.0243272	0.104518	0.146005	0.052408	0.197813	0.114362	0.0459701	0.0176482	0.0994488	0.221827	0.302931	0.375794	0.306907	0.240564	0.274548	0.114362
SD						0.0144436	0.0069905	0.0196485	0.0206245	0.0109218	0.014256	0.0363216	0.0184206	0.0125409	0.0186079	0.00961743	0.0188171	0.0183524	0.0511837	0.0671816	0.0499514	0.0465386	0.0562518	0.0300516	0.0186079	0.00961743	0.0188171	0.177694		0.00196306	0.00384739	0.00508205	0.00520484	0.00312734	0.00217243	0.00534139	0.00450083	0.0150555	0.000972829	0.00203423	0.00695272	0.00480035	0.0101451	0.00583736	0.00977452	0.005141	0.00637859	0.00818526	0.000972829
CV						0.102656	0.0888499	0.0642622	0.158418	0.20232	0.0618645	0.112539	0.158706	0.0288357	0.0737505	0.0947783	0.473411	0.0836569	0.104472	0.100383	0.0602957	0.0687531	0.105813	0.0496752	0.0737505	0.0947783	0.473411	0.0805141		0.0308247	0.107577	0.0366393	0.0885258	0.128553	0.0207853	0.0365836	0.0858806	0.0761095	0.00850655	0.0442512	0.393962	0.0482696	0.0457342	0.0192696	0.0260103	0.016751	0.0265152	0.0298136	0.00850655
0078CE_0010	nmol/10*9 platelets	1	female	1	release	0.22101	0.199581	0.611782	0.623361	0.277087	0.146461	1.47889	1.33172	0.206225	0.412965	0.32361	0.161099	0.42059	1.51223	2.95708	1.1039	0.979254	2.30184	1.81503	0.412965	0.32361	0.161099	5.9938		0.0368731	0.0332979	0.102069	0.104001	0.0462289	0.0244355	0.246738	0.222183	0.0344064	0.0688987	0.0539908	0.0268777	0.070171	0.252299	0.493356	0.184174	0.163378	0.384036	0.302819	0.0688987
0078CE_0011	nmol/10*9 platelets	1	female	2	release	0.212048	0.156786	0.580353	0.574586	0.25268	0.131402	1.37447	1.19457	0.167544	0.370772	0.291495	0.153189	0.368835	1.40762	2.70045	0.983	0.923804	2.10584	1.6148	0.370772	0.291495	0.153189	5.4599		0.0388374	0.028716	0.106294	0.105237	0.0462793	0.0240668	0.251739	0.21879	0.0306863	0.0679082	0.0533884	0.0280572	0.0675534	0.257811	0.494596	0.18004	0.169198	0.385692	0.295756	0.0679082
0078CE_0012	nmol/10*9 platelets	1	female	3	release	0.210744	0.169728	0.573925	0.531888	0.261341	0.13903	1.34788	1.1931	0.308173	0.365994	0.301338	0.145364	0.380472	1.36715	2.68	1.12087	0.9237	2.04949	1.76261	0.365994	0.301338	0.145364	5.5485		0.0379822	0.0305898	0.103438	0.0958617	0.0471011	0.0250573	0.242927	0.21503	0.0555417	0.0659627	0.0543098	0.0261988	0.068572	0.246401	0.483014	0.202013	0.166477	0.369378	0.317673	0.0659627
Mean						0.214601	0.175365	0.588687	0.576612	0.263702	0.138965	1.40041	1.2398	0.227314	0.383244	0.305481	0.153218	0.389966	1.429	2.77918	1.06926	0.942252	2.15239	1.73081	0.383244	0.305481	0.153218	5.6674		0.0378976	0.0308679	0.103934	0.1017	0.0465364	0.0245199	0.247134	0.218668	0.0402114	0.0675899	0.0538963	0.0270446	0.0687655	0.25217	0.490322	0.188742	0.166351	0.379702	0.305416	0.0675899
SD						0.0055887	0.0219469	0.0202576	0.0457698	0.0123734	0.00752978	0.0692546	0.079612	0.0726476	0.0258501	0.0164532	0.00786768	0.0271527	0.0748636	0.154406	0.0751798	0.032044	0.132455	0.103835	0.0258501	0.0164532	0.00786768	0.286119		0.000984862	0.00230356	0.00215545	0.00509383	0.000489683	0.000500587	0.00441961	0.00357795	0.013406	0.0014937	0.000467932	0.000940347	0.00131948	0.00570598	0.00635918	0.0116772	0.0029121	0.00897932	0.0111872	0.0014937
CV						0.0260423	0.12515	0.0344115	0.0793771	0.0469217	0.0541848	0.0494529	0.0642137	0.319592	0.0674509	0.0538599	0.0513497	0.0696283	0.0523888	0.0555582	0.0703104	0.0340079	0.0615383	0.0599922	0.0674509	0.0538599	0.0513497	0.050485		0.0259875	0.0746263	0.0207387	0.0500868	0.0105226	0.0204156	0.0178834	0.0163625	0.333388	0.0220995	0.00868208	0.0347703	0.0191881	0.0226275	0.0129694	0.0618685	0.0175058	0.0236483	0.0366293	0.0220995
0125CE_0010	nmol/10*9 platelets	3	male	1	release	0.0406227	0.019986	0.11045	0	0	0.0549874	0.185897	0.10882	0	0.0575899	0.00831563	0	0.0606087	0.11045	0.349704	0.0659055	0.20606	0.205883	0.10882	0.0575899	0.00831563	0	0.586668		0.0692431	0.034067	0.188266	0	0	0.0937283	0.316869	0.185488	0	0.0981643	0.0141743	0	0.10331	0.188266	0.596085	0.112339	0.351237	0.350936	0.185488	0.0981643
0125CE_0011	nmol/10*9 platelets	3	male	2	release	0.0338476	0	0.100819	0	0	0.0249794	0.105215	0.0515689	0	0.0476076	0.00938387	0	0.0338476	0.100819	0.181764	0.0569915	0.159647	0.105215	0.0515689	0.0476076	0.00938387	0	0.373422		0.0906417	0	0.269988	0	0	0.0668933	0.281759	0.138098	0	0.12749	0.0251294	0	0.0906417	0.269988	0.486751	0.152619	0.427523	0.281759	0.138098	0.12749
0125CE_0012	nmol/10*9 platelets	3	male	3	release	0.00160426	0.00362573	0.0772474	0.057805	0	0	0.0962779	0.0889651	0	0.0552577	0.00392958	0	0.00522999	0.135052	0.185243	0.0591873	0.0788517	0.157709	0.0889651	0.0552577	0.00392958	0	0.384713		0.00417003	0.0094245	0.200793	0.150255	0	0	0.250259	0.231251	0	0.143634	0.0102143	0	0.0135945	0.351047	0.48151	0.153848	0.204963	0.409939	0.231251	0.143634
Mean						0.0253582	0.00787058	0.0961722	0.0192683	0	0.0266556	0.12913	0.083118	0	0.0534851	0.00720969	0	0.0332288	0.11544	0.238904	0.0606947	0.148186	0.156269	0.083118	0.0534851	0.00720969	0	0.448268		0.0546849	0.0144972	0.219682	0.050085	0	0.0535405	0.282963	0.184946	0	0.123096	0.016506	0	0.0691821	0.269767	0.521449	0.139602	0.327908	0.347545	0.184946	0.123096
SD						0.0208486	0.0106477	0.017082	0.0333737	0	0.027532	0.0493642	0.02907	0	0.00522189	0.00289044	0	0.0276945	0.0176537	0.0959719	0.00464427	0.0643737	0.0503493	0.02907	0.00522189	0.00289044	0	0.119991		0.0450366	0.0175909	0.044014	0.0867497	0	0.0482697	0.0333212	0.0465787	0	0.023051	0.00772608	0	0.0485552	0.081391	0.0646903	0.0236188	0.113099	0.0641568	0.0465787	0.023051
CV						0.822162	1.35285	0.177619	1.73205	#DIV/0!	1.03288	0.382283	0.349743	#DIV/0!	0.0976327	0.40091	#DIV/0!	0.833451	0.152925	0.401718	0.0765185	0.434412	0.322196	0.349743	0.0976327	0.40091	#DIV/0!	0.267677		0.823564	1.2134	0.200353	1.73205	#DIV/0!	0.901556	0.117758	0.251851	#DIV/0!	0.18726	0.468077	#DIV/0!	0.701846	0.301708	0.124059	0.169187	0.344913	0.1846	0.251851	0.18726
[truncated: 3 more columns]

## Sheet: PE
Species	[Concentration in]	Donor ID	Sex	Technical Replicate	Treatment	PE 34:1	PE 34:2	PE 36:1	PE 36:2	PE 36:3	PE 36:4	PE 38:1	PE 38:2	PE 38:3	PE 38:4	PE 38:5	PE 38:6	PE 40:4	PE 40:5	PE 40:6	Sum C34	Sum C36	Sum C38	Sum C40	Sum DB1	Sum DB2	Sum DB3	Sum DB4	Sum DB5	Sum DB6	Sum Total PE		PE 34:1	PE 34:2	PE 36:1	PE 36:2	PE 36:3	PE 36:4	PE 38:1	PE 38:2	PE 38:3	PE 38:4	PE 38:5	PE 38:6	PE 40:4	PE 40:5	PE 40:6	Sum C34	Sum C36
0078CE_0007	nmol/10*9 platelets	1	female	1	basal	1.04153	0.576838	0.646651	1.72314	0.524533	1.72225	0.175907	0.391789	0.794643	23.6035	4.35722	1.20808	1.94237	2.09647	1.84251	1.61837	4.61658	30.5312	5.88135	1.86409	2.69177	1.31918	27.2682	6.45369	3.05059	42.6475		0.0244219	0.0135257	0.0151627	0.0404044	0.0122993	0.0403835	0.00412469	0.00918668	0.0186328	0.553457	0.102168	0.0283272	0.0455449	0.0491582	0.0432032	0.0379477	0.10825
0078CE_0008	nmol/10*9 platelets	1	female	2	basal	1.03012	0.579331	0.652899	1.72976	0.495587	1.73579	0.129438	0.470752	0.782843	23.6714	4.32408	1.19076	1.88435	2.25158	1.86501	1.60945	4.61403	30.5693	6.00094	1.81246	2.77984	1.27843	27.2915	6.57566	3.05577	42.7937		0.0240718	0.0135378	0.0152569	0.0404208	0.0115808	0.0405617	0.00302469	0.0110005	0.0182934	0.553152	0.101045	0.0278256	0.0440333	0.0526147	0.0435815	0.0376096	0.10782
0078CE_0009	nmol/10*9 platelets	1	female	3	basal	1.053	0.603122	0.637518	1.81384	0.529349	1.82496	0.177933	0.381985	0.911891	24.7629	4.56225	1.26973	2.05275	2.21259	2.0182	1.65612	4.80567	32.0667	6.28355	1.86845	2.79895	1.44124	28.6406	6.77484	3.28793	44.812		0.0234982	0.0134589	0.0142265	0.0404768	0.0118127	0.0407248	0.00397066	0.00852418	0.0203493	0.552595	0.101809	0.0283345	0.0458081	0.049375	0.0450371	0.0369571	0.107241
Mean						1.04155	0.58643	0.64569	1.75558	0.51649	1.761	0.161093	0.414842	0.829793	24.0126	4.41452	1.22286	1.95983	2.18688	1.90857	1.62798	4.67876	31.0557	6.05528	1.84833	2.75685	1.34628	27.7334	6.6014	3.13143	43.4177		0.0239973	0.0135075	0.014882	0.040434	0.0118976	0.0405566	0.00370668	0.00957045	0.0190918	0.553068	0.101674	0.0281624	0.0451288	0.0503827	0.0439406	0.0375048	0.10777
SD						0.0114395	0.0145089	0.0077356	0.0505648	0.0182617	0.0558017	0.0274328	0.0486666	0.0713438	0.650632	0.129009	0.041504	0.0855478	0.0806857	0.095606	0.0247747	0.109914	0.875714	0.20653	0.0311456	0.0571681	0.0847221	0.785701	0.162116	0.135556	1.20968		0.000466352	4.24642e-05	0.000569657	3.79477e-05	0.000366668	0.000170705	0.000595621	0.00128198	0.00110211	0.000437141	0.000573687	0.000291731	0.000957775	0.00193608	0.000968279	0.000503504	0.000506412
CV						0.0109831	0.0247411	0.0119804	0.0288023	0.0353573	0.0316875	0.170292	0.117314	0.0859779	0.0270954	0.0292239	0.0339402	0.0436507	0.0368953	0.0500929	0.015218	0.0234921	0.0281982	0.0341074	0.0168506	0.0207367	0.0629304	0.0283305	0.0245578	0.043289	0.0278614		0.0194335	0.00314376	0.0382782	0.00093851	0.0308186	0.00420905	0.160689	0.133952	0.0577267	0.000790393	0.00564242	0.0103589	0.0212232	0.0384274	0.0220361	0.0134251	0.004699
0125CE_0007	nmol/10*9 platelets	3	male	1	basal	0.705115	0.312562	0.676431	1.60521	0.454108	1.48305	0.204204	0.550533	0.969962	27.6788	4.991	0.84564	2.92092	2.4611	1.34589	1.01768	4.2188	35.2401	6.72792	1.58575	2.4683	1.42407	32.0828	7.4521	2.19153	47.2045		0.0149374	0.00662143	0.0143298	0.0340054	0.00962001	0.0314176	0.00432595	0.0116627	0.0205481	0.586359	0.105731	0.0179144	0.0618781	0.052137	0.0285118	0.0215589	0.0893729
0125CE_0008	nmol/10*9 platelets	3	male	2	basal	0.696601	0.326177	0.699095	1.64103	0.461484	1.42978	0.202871	0.59849	0.949288	28.0289	5.11228	0.722392	2.84663	2.58664	1.33166	1.02278	4.23139	35.6143	6.76492	1.59857	2.5657	1.41077	32.3053	7.69892	2.05405	47.6333		0.0146242	0.00684767	0.0146766	0.0344513	0.00968825	0.0300164	0.00425901	0.0125645	0.0199291	0.588431	0.107326	0.0151657	0.0597612	0.0543031	0.0279564	0.0214719	0.0888325
0125CE_0009	nmol/10*9 platelets	3	male	3	basal	0.726552	0.294881	0.672099	1.57883	0.439728	1.42017	0.217925	0.579761	0.882976	27.738	5.30996	0.77642	3.00147	2.63375	1.36373	1.02143	4.11082	35.5051	6.99895	1.61658	2.45347	1.3227	32.1597	7.94371	2.14015	47.6363		0.0152521	0.00619025	0.014109	0.0331434	0.00923094	0.0298127	0.00457478	0.0121706	0.0185358	0.582288	0.111469	0.0162989	0.063008	0.0552887	0.0286279	0.0214423	0.0862961
Mean						0.709423	0.311207	0.682542	1.60836	0.451773	1.44433	0.208334	0.576261	0.934075	27.8153	5.13775	0.781484	2.92301	2.5605	1.34709	1.02063	4.18701	35.4532	6.83059	1.6003	2.49582	1.38585	32.1826	7.69824	2.12857	47.4914		0.0149379	0.00655312	0.0143718	0.0338667	0.00951307	0.0304156	0.00438658	0.0121326	0.019671	0.585693	0.108175	0.0164597	0.0615491	0.0539096	0.0283654	0.021491	0.0881671
SD						0.0154332	0.0156923	0.0144986	0.0312184	0.0110643	0.0338756	0.00833355	0.0241692	0.0454443	0.187408	0.161001	0.0617798	0.0774426	0.0892423	0.0160699	0.00264416	0.0662744	0.192393	0.146967	0.0154857	0.0609634	0.0550874	0.113042	0.245808	0.0694672	0.248433		0.00031392	0.000333989	0.000286137	0.000664857	0.000246699	0.000873761	0.000166387	0.000452096	0.00103067	0.00312525	0.00296164	0.00138138	0.00164822	0.00161227	0.000358932	6.05854e-05	0.00164277
CV						0.0217546	0.0504239	0.0212421	0.0194101	0.0244908	0.0234541	0.040001	0.0419414	0.0486517	0.0067376	0.031337	0.0790545	0.0264941	0.0348535	0.0119293	0.00259071	0.0158286	0.00542668	0.021516	0.00967676	0.0244262	0.03975	0.00351251	0.0319303	0.0326356	0.00523112		0.021015	0.0509665	0.0199096	0.0196316	0.0259326	0.0287274	0.0379308	0.0372629	0.0523953	0.00533599	0.0273782	0.0839254	0.026779	0.029907	0.0126539	0.0028191	0.0186325
0078CE_0013	nmol/10*9 platelets	1	female	1	activated	1.03896	0.566211	0.634197	1.70656	0.499262	1.56903	0.161694	0.431886	0.763589	22.874	3.94354	1.06	1.93701	2.08003	1.75653	1.60517	4.40905	29.2347	5.77357	1.83485	2.70466	1.26285	26.38	6.02357	2.81654	41.0225		0.0253266	0.0138024	0.0154597	0.0416007	0.0121705	0.038248	0.00394158	0.010528	0.0186139	0.557596	0.0961312	0.0258396	0.0472183	0.0507045	0.0428188	0.0391291	0.107479
0078CE_0014	nmol/10*9 platelets	1	female	2	activated	1.09926	0.598755	0.642566	1.7812	0.541136	1.70805	0.147837	0.443918	0.69706	23.8016	4.23364	1.13467	1.93177	2.14297	1.9196	1.69801	4.67295	30.4587	5.99435	1.88966	2.82387	1.2382	27.4414	6.37662	3.05427	42.824		0.0256692	0.0139818	0.0150048	0.0415935	0.0126363	0.0398854	0.00345221	0.0103661	0.0162773	0.5558	0.0988615	0.0264961	0.0451096	0.0500414	0.0448253	0.0396509	0.10912
0078CE_0015	nmol/10*9 platelets	1	female	3	activated	1.04497	0.581237	0.660385	1.76119	0.488779	1.6073	0.143673	0.423101	0.9324	22.8256	4.0726	1.07318	2.02044	2.06421	1.86603	1.6262	4.51766	29.4705	5.95068	1.84902	2.76553	1.42118	26.4533	6.13681	2.93921	41.5651		0.0251405	0.0139838	0.015888	0.0423719	0.0117594	0.0386696	0.00345658	0.0101792	0.0224323	0.549153	0.0979813	0.0258192	0.048609	0.0496622	0.0448943	0.0391243	0.108689
Mean						1.06106	0.582068	0.645716	1.74965	0.509726	1.62813	0.151068	0.432968	0.797683	23.167	4.08326	1.08928	1.96307	2.09574	1.84739	1.64313	4.53322	29.7213	5.9062	1.85785	2.76469	1.30741	26.7582	6.179	2.93667	41.8039		0.0253788	0.0139227	0.0154508	0.0418554	0.0121887	0.0389343	0.00361679	0.0103578	0.0191079	0.554183	0.097658	0.0260516	0.046979	0.050136	0.0441795	0.0393014	0.108429
SD						0.0332137	0.0162882	0.013375	0.0386321	0.0277025	0.0718123	0.00943466	0.0104504	0.121318	0.550039	0.145343	0.039852	0.0497457	0.0416647	0.0831164	0.0486791	0.132636	0.649382	0.116916	0.0284488	0.0596098	0.0992961	0.592749	0.180264	0.118885	0.924178		0.000268165	0.000104118	0.000441646	0.000447331	0.000438744	0.000850181	0.000281286	0.000174541	0.00310707	0.00444771	0.00139352	0.000385034	0.0017619	0.0005276	0.00117889	0.000302699	0.000850761
CV						0.0313024	0.0279833	0.0207135	0.0220799	0.0543478	0.0441073	0.0624531	0.0241367	0.152088	0.0237423	0.0355949	0.0365855	0.0253407	0.0198807	0.0449913	0.0296258	0.0292587	0.021849	0.0197954	0.0153128	0.0215611	0.0759488	0.022152	0.0291736	0.0404828	0.0221075		0.0105665	0.00747828	0.028584	0.0106875	0.0359959	0.0218363	0.0777723	0.0168512	0.162607	0.00802571	0.0142694	0.0147796	0.0375041	0.0105234	0.0266842	0.00770198	0.00784623
0125CE_0013	nmol/10*9 platelets	3	male	1	activated	0.698168	0.3122	0.702495	1.6278	0.433293	1.31271	0.25714	0.545423	0.972713	25.9676	4.54979	0.816568	2.6756	2.44925	1.43622	1.01037	4.0763	33.1092	6.56107	1.6578	2.48542	1.40601	29.9559	6.99904	2.25278	44.757		0.0155991	0.00697544	0.0156958	0.0363697	0.00968101	0.0293297	0.00574525	0.0121863	0.0217332	0.580191	0.101655	0.0182445	0.0597805	0.0547234	0.0320892	0.0225745	0.0910762
0125CE_0014	nmol/10*9 platelets	3	male	2	activated	0.762233	0.364192	0.636732	1.64847	0.497037	1.33666	0.220202	0.57081	0.855279	26.3751	4.61664	0.833319	2.78047	2.44582	1.54846	1.12643	4.1189	33.4713	6.77476	1.61917	2.58347	1.35232	30.4922	7.06247	2.38178	45.4914		0.0167555	0.00800572	0.0139967	0.0362369	0.0109259	0.0293828	0.00484052	0.0125477	0.0188009	0.579781	0.101484	0.0183182	0.0611209	0.0537645	0.0340385	0.0247613	0.0905424
0125CE_0015	nmol/10*9 platelets	3	male	3	activated	0.693225	0.328989	0.624677	1.55966	0.417625	1.23067	0.182245	0.527849	0.822144	24.3017	4.37933	0.73273	2.58181	2.2937	1.26014	1.02221	3.83263	30.946	6.13565	1.50015	2.41649	1.23977	28.1142	6.67303	1.99286	41.9365		0.0165303	0.00784494	0.0148958	0.0371909	0.00995851	0.029346	0.00434575	0.0125868	0.0196045	0.579488	0.104428	0.0174724	0.0615648	0.0546947	0.0300486	0.0243753	0.0913912
Mean						0.717875	0.335127	0.654634	1.61197	0.449318	1.29335	0.219862	0.548027	0.883378	25.5481	4.51525	0.794206	2.67929	2.39626	1.41494	1.053	4.00927	32.5089	6.49049	1.59237	2.49513	1.3327	29.5208	6.91151	2.20914	44.0616		0.016295	0.0076087	0.0148628	0.0365992	0.0101885	0.0293528	0.00497717	0.0124403	0.0200462	0.57982	0.102522	0.0180117	0.0608221	0.0543942	0.0320588	0.0239037	0.0910033
SD						0.0384947	0.0265338	0.0418841	0.0464737	0.0420615	0.0555871	0.0374484	0.0215991	0.0791199	1.09849	0.12237	0.0538946	0.0993822	0.0888336	0.145336	0.0638613	0.154459	1.36552	0.325345	0.0821723	0.0839115	0.0848372	1.24729	0.208953	0.198096	1.87669		0.000613103	0.00055428	0.000849984	0.000516703	0.000653556	2.7177e-05	0.000709686	0.000220794	0.00151524	0.000353117	0.00165226	0.000468509	0.000928928	0.000545522	0.00199511	0.00116716	0.000429046
CV						0.053623	0.0791754	0.063981	0.0288303	0.0936118	0.0429792	0.170326	0.0394124	0.0895651	0.0429967	0.0271014	0.0678598	0.0370927	0.0370718	0.102715	0.0606469	0.0385254	0.0420046	0.0501265	0.0516037	0.0336301	0.0636583	0.0422514	0.0302326	0.0896711	0.0425924		0.0376252	0.0728482	0.0571888	0.0141179	0.0641465	0.000925874	0.142588	0.0177483	0.0755876	0.00060901	0.0161161	0.0260114	0.0152729	0.010029	0.0622329	0.0488276	0.00471463
0078CE_0010	nmol/10*9 platelets	1	female	1	release	0	0.036242	0	0	0.0125791	0.044208	0.00624036	0	0.0353579	0.225252	0.0721046	0.110811	0.0466257	0.0364479	0.0564575	0.036242	0.0567871	0.449766	0.139531	0.00624036	0.036242	0.047937	0.316086	0.108553	0.167269	0.682326		0	0.0531153	0	0	0.0184356	0.0647901	0.00914571	0	0.0518196	0.330124	0.105675	0.162402	0.0683334	0.0534172	0.0827426	0.0531153	0.0832257
0078CE_0011	nmol/10*9 platelets	1	female	2	release	0	0.0330385	0	0	0.0144853	0.0345316	0.00296513	0	0.01532	0.228315	0.0582897	0.0949175	0.0305245	0.042591	0.0530812	0.0330385	0.0490169	0.399808	0.126197	0.00296513	0.0330385	0.0298054	0.293371	0.100881	0.147999	0.60806		0	0.0543343	0	0	0.0238222	0.0567898	0.00487638	0	0.025195	0.375482	0.0958618	0.156099	0.0501999	0.0700442	0.0872959	0.0543343	0.080612
0078CE_0012	nmol/10*9 platelets	1	female	3	release	0	0.0270405	0	0	0.00824479	0.0222061	0	0	0.00896097	0.142569	0.0500831	0.083551	0.010522	0.0346747	0.0132737	0.0270405	0.0304509	0.285164	0.0584704	0	0.0270405	0.0172058	0.175297	0.0847578	0.0968247	0.401126		0	0.0674115	0	0	0.0205541	0.0553594	0	0	0.0223395	0.355422	0.124856	0.208291	0.0262312	0.0864434	0.0330911	0.0674115	0.0759135
Mean						0	0.032107	0	0	0.0117697	0.0336486	0.0030685	0	0.0198796	0.198712	0.0601591	0.0964266	0.0292241	0.0379046	0.0409374	0.032107	0.0454183	0.378246	0.108066	0.0030685	0.032107	0.0316494	0.261585	0.0980637	0.137364	0.563837		0	0.0582871	0	0	0.0209373	0.0589798	0.00467403	0	0.033118	0.353676	0.108798	0.175597	0.0482548	0.0699683	0.0677099	0.0582871	0.0799171
SD						0	0.00467093	0	0	0.00319802	0.0110275	0.00312146	0	0.0137765	0.0486455	0.0111291	0.0136926	0.0180869	0.00415433	0.0240169	0.00467093	0.0135319	0.0843927	0.0434655	0.00312146	0.00467093	0.0154484	0.0755854	0.0121449	0.0364062	0.145723		0	0.00792549	0	0	0.00271366	0.00508247	0.00457621	0	0.0162589	0.0227293	0.0147474	0.0284885	0.0211184	0.0165133	0.0300671	0.00792549	0.00370528
CV						#DIV/0!	0.14548	#DIV/0!	#DIV/0!	0.271716	0.327726	1.01726	#DIV/0!	0.692995	0.244804	0.184994	0.142	0.618904	0.1096	0.586673	0.14548	0.297939	0.223116	0.402212	1.01726	0.14548	0.48811	0.288952	0.123847	0.265034	0.258448		#DIV/0!	0.135973	#DIV/0!	#DIV/0!	0.129609	0.0861731	0.979072	#DIV/0!	0.490937	0.0642659	0.135549	0.162238	0.437642	0.236011	0.444057	0.135973	0.0463641
0125CE_0010	nmol/10*9 platelets	3	male	1	release	0	0.0254047	0.0086684	0.0119527	0.0341606	0.0529638	0.00918707	0.031009	0	0.64699	0.148357	0.224145	0.0509737	0.04672	0.0698061	0.0254047	0.107745	1.05969	0.1675	0.0178555	0.0683664	0.0341606	0.750928	0.195077	0.293952	1.36034		0	0.0186753	0.00637224	0.00878654	0.0251118	0.0389342	0.00675352	0.0227951	0	0.475609	0.109059	0.164772	0.0374713	0.0343444	0.0513153	0.0186753	0.0792049
0125CE_0011	nmol/10*9 platelets	3	male	2	release	0	0	0	0	0.000733877	0.0147481	0.00780186	0.0183987	0.0109294	0.247445	0.0438787	0.00600049	0.0435045	0.0452279	0	0	0.015482	0.334454	0.0887324	0.00780186	0.0183987	0.0116633	0.305697	0.0891067	0.00600049	0.438668		0	0	0	0	0.00167297	0.0336202	0.0177853	0.0419422	0.024915	0.564081	0.100027	0.0136789	0.0991741	0.103103	0	0	0.0352932
0125CE_0012	nmol/10*9 platelets	3	male	3	release	0	1.26228e-05	0.00220517	0	0	0.0172512	0	0.0143806	0.0240461	0.304076	0.081589	0	0.0614525	0.0161119	0	1.26228e-05	0.0194564	0.424091	0.0775644	0.00220517	0.0143932	0.0240461	0.382779	0.0977009	0	0.521125		0	2.42222e-05	0.00423155	0	0	0.0331038	0	0.0275952	0.0461427	0.583499	0.156563	0	0.117923	0.0309176	0	2.42222e-05	0.0373354
Mean						0	0.00847245	0.00362452	0.00398422	0.0116315	0.028321	0.00566298	0.0212627	0.0116585	0.399503	0.091275	0.0767153	0.0519769	0.03602	0.0232687	0.00847245	0.0475613	0.606078	0.111266	0.0092875	0.0337194	0.02329	0.479801	0.127295	0.099984	0.773377		0	0.00623317	0.0035346	0.00292885	0.00892827	0.0352194	0.00817962	0.0307775	0.0236859	0.541063	0.121883	0.0594836	0.0848561	0.0561216	0.0171051	0.00623317	0.0506111
SD						0	0.0146638	0.00450513	0.00690088	0.0195142	0.0213779	0.00495295	0.00867632	0.0120396	0.216192	0.0529085	0.127713	0.00901596	0.017257	0.0403026	0.0146638	0.0521589	0.395387	0.0490194	0.00793022	0.0300719	0.0112677	0.237944	0.0588583	0.168008	0.509993		0	0.0107752	0.00324279	0.00507291	0.0140403	0.00322747	0.00897802	0.00996232	0.0230959	0.05751	0.0303715	0.0914384	0.0420935	0.040723	0.0296269	0.0107752	0.0247839
CV						#DIV/0!	1.73076	1.24296	1.73205	1.67771	0.754842	0.874619	0.408052	1.03269	0.541152	0.57966	1.66477	0.173461	0.479095	1.73205	1.73076	1.09667	0.65237	0.440562	0.853859	0.891828	0.483801	0.495922	0.462377	1.68034	0.659436		#DIV/0!	1.72869	0.917442	1.73205	1.57257	0.0916388	1.09761	0.323689	0.975091	0.106291	0.249185	1.53721	0.496058	0.725621	1.73205	1.72869	0.489693
[truncated: 9 more columns]

## Sheet: PI
Species	[Concentration in]	Donor ID	Sex	Technical Replicate	Treatment	PI 32:0	PI 34:1	PI 34:2	PI 36:1	PI 36:2	PI 36:3	PI 36:4	PI 38:3	PI 38:4	PI 38:5	PI 38:6	PI 40:4	PI 40:5	PI 40:6	Sum C32	Sum C34	Sum C36	Sum C38	Sum C40	Sum DB0	Sum DB1	Sum DB2	Sum DB3	Sum DB4	Sum DB5	Sum DB6	Sum Total PI		PI 32:0	PI 34:1	PI 34:2	PI 36:1	PI 36:2	PI 36:3	PI 36:4	PI 38:3	PI 38:4	PI 38:5	PI 38:6	PI 40:4	PI 40:5	PI 40:6	Sum C32	Sum C34
0078CE_0007	nmol/10*9 platelets	1	female	1	basal	0.0385969	0	0.106857	0	0.0754726	0.120576	0.827789	0.116656	21.6085	1.62554	0.157138	0.196538	0.250041	0.204892	0.0385969	0.106857	1.02384	23.5078	0.651471	0.0385969	0	0.182329	0.237232	22.6328	1.87558	0.362031	25.3286		0.00152385	0	0.00421882	0	0.00297974	0.00476047	0.032682	0.0046057	0.853127	0.0641779	0.00620398	0.00775955	0.00987187	0.00808937	0.00152385	0.00421882
0078CE_0008	nmol/10*9 platelets	1	female	2	basal	0.0250362	0	0.0999856	0	0.0222366	0.138967	0.789609	0.248144	21.4042	1.47894	0.125813	0.194813	0.327938	0.191492	0.0250362	0.0999856	0.950813	23.2571	0.714242	0.0250362	0	0.122222	0.387111	22.3886	1.80688	0.317305	25.0471		0.000999564	0	0.0039919	0	0.00088779	0.00554822	0.0315249	0.00990707	0.854555	0.0590464	0.00502305	0.00777784	0.0130928	0.00764526	0.000999564	0.0039919
0078CE_0009	nmol/10*9 platelets	1	female	3	basal	0.0411264	0.0663033	0.0889442	0	0.157027	0.0832912	0.936516	0.204452	22.2947	1.67476	0.164656	0.216403	0.300785	0.17014	0.0411264	0.155247	1.17683	24.3385	0.687328	0.0411264	0.0663033	0.245971	0.287743	23.4476	1.97554	0.334795	26.3991		0.00155787	0.00251158	0.00336922	0	0.00594821	0.00315508	0.0354754	0.00774467	0.844525	0.0634401	0.00623718	0.00819738	0.0113938	0.00644492	0.00155787	0.00588079
Mean						0.0349198	0.0221011	0.0985955	0	0.0849121	0.114278	0.851305	0.189751	21.7691	1.59308	0.149202	0.202585	0.292921	0.188841	0.0349198	0.120697	1.0505	23.7011	0.684347	0.0349198	0.0221011	0.183508	0.304029	22.823	1.886	0.338044	25.5916		0.00136043	0.000837192	0.00385998	0	0.00327191	0.00448792	0.0332274	0.00741915	0.850736	0.0622215	0.0058214	0.00791159	0.0114528	0.00739318	0.00136043	0.00469717
SD						0.00865239	0.0382802	0.00903687	0	0.0678892	0.0283672	0.0762244	0.0669654	0.466464	0.101863	0.0206015	0.0119982	0.0395394	0.0175273	0.00865239	0.0301185	0.115345	0.56605	0.0314914	0.00865239	0.0382802	0.061883	0.0762551	0.554514	0.0848135	0.0225391	0.7133		0.00031298	0.00145006	0.000439896	0	0.00254283	0.00121963	0.00203092	0.00266563	0.005426	0.00277436	0.000691595	0.000247675	0.00161128	0.000850714	0.00031298	0.00103131
CV						0.247779	1.73205	0.091656	#DIV/0!	0.799524	0.24823	0.0895383	0.352913	0.0214278	0.0639411	0.138078	0.0592257	0.134983	0.0928149	0.247779	0.249539	0.1098	0.0238828	0.0460166	0.247779	1.73205	0.337223	0.250815	0.0242963	0.04497	0.066675	0.0278724		0.23006	1.73205	0.113963	#DIV/0!	0.777169	0.271757	0.0611217	0.359291	0.006378	0.0445885	0.118802	0.0313053	0.140689	0.115067	0.23006	0.21956
0125CE_0007	nmol/10*9 platelets	3	male	1	basal	0.0696491	0	0.0261401	0.149098	0.0652724	0.138865	0.716197	0.246339	24.1611	1.87877	0.139012	0.328854	0.409936	0.164689	0.0696491	0.0261401	1.06943	26.4252	0.90348	0.0696491	0.149098	0.0914125	0.385205	25.2062	2.28871	0.303701	28.4939		0.00244435	0	0.000917391	0.00523261	0.00229075	0.00487351	0.0251351	0.00864533	0.847939	0.0659359	0.00487865	0.0115412	0.0143868	0.00577979	0.00244435	0.000917391
0125CE_0008	nmol/10*9 platelets	3	male	2	basal	0.0659315	0.100694	0.0335193	0.233778	0.14469	0.154009	0.875787	0.422142	24.1995	1.99551	0.110368	0.33	0.437701	0.223845	0.0659315	0.134213	1.40826	26.7275	0.991546	0.0659315	0.334471	0.178209	0.576151	25.4053	2.43321	0.334213	29.3275		0.00224811	0.00343343	0.00114293	0.00797128	0.00493359	0.00525135	0.0298623	0.0143941	0.825148	0.0680424	0.0037633	0.0112523	0.0149246	0.0076326	0.00224811	0.00457636
0125CE_0009	nmol/10*9 platelets	3	male	3	basal	0.0904074	0.00658989	0.00131536	0.16848	0	0.0981438	0.659075	0.208614	25.5433	1.90761	0.123978	0.358072	0.432736	0.159991	0.0904074	0.00790525	0.925699	27.7835	0.950799	0.0904074	0.17507	0.00131536	0.306758	26.5605	2.34035	0.283969	29.7584		0.00303805	0.000221447	4.42014e-05	0.00566161	0	0.00329802	0.0221476	0.00701028	0.858359	0.0641034	0.00416616	0.0120326	0.0145417	0.00537635	0.00303805	0.000265648
Mean						0.0753293	0.0357612	0.0203249	0.183785	0.0699874	0.130339	0.750353	0.292365	24.6347	1.9273	0.124453	0.338975	0.426791	0.182842	0.0753293	0.0560862	1.13446	26.9788	0.948608	0.0753293	0.219546	0.0903123	0.422705	25.724	2.35409	0.307294	29.1933		0.00257684	0.00121829	0.000701509	0.0062885	0.00240811	0.00447429	0.025715	0.0100166	0.843815	0.0660272	0.00426937	0.0116087	0.0146177	0.00626291	0.00257684	0.0019198
SD						0.0131896	0.0563297	0.0168712	0.044366	0.07246	0.028892	0.112321	0.113962	0.787184	0.0608086	0.0143279	0.0165478	0.0148062	0.0355874	0.0131896	0.0682715	0.247767	0.713158	0.044074	0.0131896	0.100372	0.0884519	0.138556	0.731248	0.0732252	0.0253139	0.642804		0.000411297	0.00192156	0.000580308	0.00147303	0.00246889	0.00103605	0.00388994	0.00387819	0.0169851	0.0019711	0.000564795	0.000394546	0.000276842	0.00120322	0.000411297	0.00232362
CV						0.175093	1.57516	0.830072	0.241402	1.03533	0.221667	0.14969	0.389793	0.0319543	0.0315512	0.115127	0.0488171	0.0346918	0.194635	0.175093	1.21726	0.2184	0.026434	0.0464618	0.175093	0.457177	0.979401	0.327785	0.0284267	0.0311055	0.0823766	0.0220189		0.159613	1.57726	0.827228	0.234242	1.02524	0.231556	0.151271	0.387178	0.020129	0.0298528	0.13229	0.0339871	0.0189389	0.192117	0.159613	1.21034
0078CE_0013	nmol/10*9 platelets	1	female	1	activated	0.0237839	0	0.0869051	0	0	0.0728292	0.88501	0.249194	18.9893	1.6042	0.136778	0.202598	0.280012	0.197538	0.0237839	0.0869051	0.957839	20.9795	0.680147	0.0237839	0	0.0869051	0.322023	20.0769	1.88421	0.334316	22.7281		0.00104645	0	0.00382368	0	0	0.00320436	0.0389389	0.0109641	0.835497	0.0705821	0.00601799	0.00891396	0.01232	0.00869134	0.00104645	0.00382368
0078CE_0014	nmol/10*9 platelets	1	female	2	activated	0.0322833	0	0.0878275	0	0	0.085896	0.835277	0.0855648	19.4979	1.45121	0.125496	0.22002	0.280431	0.167553	0.0322833	0.0878275	0.921173	21.1602	0.668004	0.0322833	0	0.0878275	0.171461	20.5532	1.73164	0.293049	22.8695		0.00141163	0	0.00384038	0	0	0.00375592	0.0365237	0.00374144	0.852574	0.0634563	0.00548751	0.0096207	0.0122623	0.00732648	0.00141163	0.00384038
0078CE_0015	nmol/10*9 platelets	1	female	3	activated	0.0288644	0	0.0613999	0	0	0.0765859	0.871012	0.136187	19.1734	1.61642	0.127911	0.248279	0.269328	0.158687	0.0288644	0.0613999	0.947598	21.0539	0.676294	0.0288644	0	0.0613999	0.212773	20.2927	1.88575	0.286597	22.7681		0.00126776	0	0.00269676	0	0	0.00336374	0.0382559	0.00598148	0.842118	0.0709951	0.00561798	0.0109047	0.0118292	0.00696971	0.00126776	0.00269676
Mean						0.0283105	0	0.0787108	0	0	0.078437	0.863766	0.156982	19.2202	1.55728	0.130062	0.223632	0.27659	0.174593	0.0283105	0.0787108	0.942203	21.0645	0.674815	0.0283105	0	0.0787108	0.235419	20.3076	1.83387	0.304654	22.7886		0.00124195	0	0.00345361	0	0	0.00344134	0.0379062	0.00689568	0.843396	0.0683445	0.00570783	0.00981313	0.0121372	0.00766251	0.00124195	0.00345361
SD						0.0042767	0	0.0149988	0	0	0.00672722	0.0256461	0.0837733	0.257518	0.0920585	0.00594025	0.023054	0.00629279	0.0203597	0.0042767	0.0149988	0.0189191	0.090824	0.00620514	0.0042767	0	0.0149988	0.0777939	0.238502	0.0885325	0.0258893	0.0728592		0.000183954	0	0.000655504	0	0	0.000283852	0.00124504	0.0036971	0.00860983	0.00423834	0.000276415	0.00100923	0.000268263	0.000908669	0.000183954	0.000655504
CV						0.151064	#DIV/0!	0.190556	#DIV/0!	#DIV/0!	0.0857659	0.029691	0.533649	0.0133983	0.0591151	0.0456726	0.103089	0.0227513	0.116613	0.151064	0.190556	0.0200796	0.0043117	0.00919532	0.151064	#DIV/0!	0.190556	0.330449	0.0117445	0.0482764	0.0849795	0.00319718		0.148118	#DIV/0!	0.189803	#DIV/0!	#DIV/0!	0.0824829	0.0328454	0.536148	0.0102085	0.0620143	0.0484274	0.102845	0.0221026	0.118586	0.148118	0.189803
0125CE_0013	nmol/10*9 platelets	3	male	1	activated	0.0835355	0.0887362	0.0628968	0.281608	0.0416263	0.155873	0.669343	0.355622	21.2442	1.63296	0.123676	0.386785	0.3804	0.201023	0.0835355	0.151633	1.14845	23.3564	0.968209	0.0835355	0.370344	0.104523	0.511495	22.3003	2.01336	0.3247	25.7082		0.00324937	0.00345166	0.00244656	0.010954	0.00161918	0.00606317	0.0260361	0.013833	0.826356	0.063519	0.00481077	0.0150452	0.0147968	0.00781941	0.00324937	0.00589822
0125CE_0014	nmol/10*9 platelets	3	male	2	activated	0.0775969	0.0944089	0.0143174	0.276995	0.00108558	0.130927	0.573036	0.46738	19.4446	1.61393	0.0815569	0.361761	0.330431	0.158703	0.0775969	0.108726	0.982044	21.6075	0.850894	0.0775969	0.371404	0.0154029	0.598307	20.3794	1.94436	0.24026	23.6268		0.00328428	0.00399585	0.000605981	0.0117238	4.5947e-05	0.00554148	0.0242537	0.0197818	0.822992	0.0683093	0.00345189	0.0153115	0.0139854	0.00671707	0.00328428	0.00460183
0125CE_0015	nmol/10*9 platelets	3	male	3	activated	0.0900213	0.112286	0.0843393	0.216247	0.0600833	0.141841	0.567466	0.388763	18.753	1.55965	0.088875	0.3168	0.33497	0.134438	0.0900213	0.196625	0.985638	20.7903	0.786209	0.0900213	0.328532	0.144423	0.530604	19.6372	1.89462	0.223313	22.8488		0.00393988	0.0049143	0.0036912	0.00946427	0.00262961	0.00620784	0.0248358	0.0170146	0.820744	0.0682599	0.00388971	0.0138651	0.0146603	0.00588383	0.00393988	0.0086055
Mean						0.0837179	0.0984769	0.0538512	0.258283	0.034265	0.142881	0.603282	0.403921	19.8139	1.60218	0.0980361	0.355115	0.3486	0.164721	0.0837179	0.152328	1.03871	21.9181	0.868437	0.0837179	0.35676	0.0881162	0.546802	20.7723	1.95078	0.262758	24.0613		0.00349117	0.0041206	0.00224791	0.010714	0.00143158	0.00593749	0.0250419	0.0168765	0.823364	0.0666961	0.00405079	0.0147406	0.0144809	0.00680677	0.00349117	0.00636852
SD						0.00621418	0.0122905	0.0358767	0.0364776	0.0301798	0.0125056	0.0572786	0.0574002	1.28599	0.0380397	0.0225046	0.0354625	0.0276328	0.0336981	0.00621418	0.0439535	0.0950547	1.31096	0.0922596	0.00621418	0.0244516	0.0660561	0.0456161	1.37431	0.0596295	0.0543086	1.47843		0.000388979	0.000739257	0.00155217	0.00114871	0.00130201	0.000350507	0.000908922	0.0029768	0.00282445	0.00275152	0.000693613	0.000769798	0.000434436	0.000970903	0.000388979	0.00204285
CV						0.0742276	0.124806	0.666219	0.141231	0.880776	0.0875246	0.094945	0.142107	0.0649035	0.0237425	0.229554	0.099862	0.079268	0.204576	0.0742276	0.288545	0.0915122	0.059812	0.106236	0.0742276	0.068538	0.749647	0.0834235	0.0661606	0.030567	0.206687	0.0614445		0.111418	0.179405	0.690495	0.107216	0.90949	0.0590328	0.0362961	0.176388	0.00343038	0.0412546	0.171229	0.0522231	0.0300007	0.142638	0.111418	0.320773
0078CE_0010	nmol/10*9 platelets	1	female	1	release	0.0172218	0	0.0221142	0	0	0	0.0161834	0	0	0	0.00559457	0	0	0.00549732	0.0172218	0.0221142	0.0161834	0.00559457	0.00549732	0.0172218	0	0.0221142	0	0.0161834	0	0.0110919	0.0666113		0.258542	0	0.331989	0	0	0	0.242953	0	0	0	0.0839883	0	0	0.0825283	0.258542	0.331989
0078CE_0011	nmol/10*9 platelets	1	female	2	release	0.019021	0	0.0218956	0	0	0	0	0	0.0927859	0	0	0	0	0	0.019021	0.0218956	0	0.0927859	0	0.019021	0	0.0218956	0	0.0927859	0	0	0.133703		0.142263	0	0.163764	0	0	0	0	0	0.693973	0	0	0	0	0	0.142263	0.163764
0078CE_0012	nmol/10*9 platelets	1	female	3	release	0.033312	0	0.016371	0	0	0	0.0115394	0	0.00871621	0	0	0	0.00789125	0	0.033312	0.016371	0.0115394	0.00871621	0.00789125	0.033312	0	0.016371	0	0.0202556	0.00789125	0	0.0778298		0.428011	0	0.210343	0	0	0	0.148264	0	0.111991	0	0	0	0.101391	0	0.428011	0.210343
Mean						0.0231849	0	0.0201269	0	0	0	0.00924092	0	0.033834	0	0.00186486	0	0.00263042	0.00183244	0.0231849	0.0201269	0.00924092	0.0356989	0.00446286	0.0231849	0	0.0201269	0	0.043075	0.00263042	0.00369729	0.0927145		0.276272	0	0.235365	0	0	0	0.130406	0	0.268654	0	0.0279961	0	0.033797	0.0275094	0.276272	0.235365
SD						0.00881632	0	0.00325458	0	0	0	0.00833293	0	0.0512395	0	0.00323002	0	0.00455602	0.00317388	0.00881632	0.00325458	0.00833293	0.0494634	0.00404605	0.00881632	0	0.00325458	0	0.0430991	0.00455602	0.0064039	0.0359371		0.143696	0	0.0868589	0	0	0	0.122457	0	0.372568	0	0.0484906	0	0.0585382	0.0476477	0.143696	0.0868589
CV						0.380261	#DIV/0!	0.161703	#DIV/0!	#DIV/0!	#DIV/0!	0.901742	#DIV/0!	1.51444	#DIV/0!	1.73205	#DIV/0!	1.73205	1.73205	0.380261	0.161703	0.901742	1.38557	0.906606	0.380261	#DIV/0!	0.161703	#DIV/0!	1.00056	1.73205	1.73205	0.38761		0.520126	#DIV/0!	0.369039	#DIV/0!	#DIV/0!	#DIV/0!	0.939046	#DIV/0!	1.38679	#DIV/0!	1.73205	#DIV/0!	1.73205	1.73205	0.520126	0.369039
0125CE_0010	nmol/10*9 platelets	3	male	1	release	0.0490798	0	0	0	0	0	0	0	0	0	0	0	0	0	0.0490798	0	0	0	0	0.0490798	0	0	0	0	0	0	0.0490798		1	0	0	0	0	0	0	0	0	0	0	0	0	0	1	0
0125CE_0011	nmol/10*9 platelets	3	male	2	release	0.0580023	0	0	0	0	0.00761089	0	0	0.171748	0.0265151	0	0.0146107	0.00108146	0	0.0580023	0	0.00761089	0.198263	0.0156922	0.0580023	0	0	0.00761089	0.186359	0.0275966	0	0.279569		0.207471	0	0	0	0	0.0272237	0	0	0.614333	0.094843	0	0.0522615	0.00386833	0	0.207471	0
0125CE_0012	nmol/10*9 platelets	3	male	3	release	0.052485	0	0	0	0	0.0333749	0	0	0	0.00325595	0	0	0.0392367	0	0.052485	0	0.0333749	0.00325595	0.0392367	0.052485	0	0	0.0333749	0	0.0424927	0	0.128353		0.408913	0	0	0	0	0.260025	0	0	0	0.0253672	0	0	0.305695	0	0.408913	0
Mean						0.053189	0	0	0	0	0.0136619	0	0	0.0572494	0.00992369	0	0.00487023	0.0134394	0	0.053189	0	0.0136619	0.0671731	0.0183096	0.053189	0	0	0.0136619	0.0621197	0.0233631	0	0.152334		0.538794	0	0	0	0	0.0957496	0	0	0.204778	0.0400701	0	0.0174205	0.103188	0	0.538794	0
SD						0.00450272	0	0	0	0	0.0174909	0	0	0.0991589	0.0144605	0	0.00843549	0.0223477	0	0.00450272	0	0.0174909	0.113539	0.0197489	0.00450272	0	0	0.0174909	0.107594	0.0215604	0	0.117101		0.411919	0	0	0	0	0.142916	0	0	0.354685	0.0491012	0	0.0301732	0.175387	0	0.411919	0
CV						0.0846551	#DIV/0!	#DIV/0!	#DIV/0!	#DIV/0!	1.28027	#DIV/0!	#DIV/0!	1.73205	1.45717	#DIV/0!	1.73205	1.66285	#DIV/0!	0.0846551	#DIV/0!	1.28027	1.69025	1.07861	0.0846551	#DIV/0!	#DIV/0!	1.28027	1.73205	0.922838	#DIV/0!	0.768713		0.764521	#DIV/0!	#DIV/0!	#DIV/0!	#DIV/0!	1.49261	#DIV/0!	#DIV/0!	1.73205	1.22538	#DIV/0!	1.73205	1.69969	#DIV/0!	0.764521	#DIV/0!
[truncated: 11 more columns]

## Sheet: LPC
Species	[Concentration in]	Donor ID	Sex	Technical Replicate	Treatment	LPC 16:0	LPC 16:1	LPC 18:0	LPC 18:1	LPC 18:2	LPC 20:0	LPC 20:3	LPC 20:4	LPC 22:4	LPC 22:6	Sum C16	Sum C18	Sum C20	Sum C22	Sum DB0	Sum DB1	Sum DB2	Sum DB3	Sum DB4	Sum DB6	Sum Total LPC		LPC 16:0	LPC 16:1	LPC 18:0	LPC 18:1	LPC 18:2	LPC 20:0	LPC 20:3	LPC 20:4	LPC 22:4	LPC 22:6	Sum C16	Sum C18	Sum C20	Sum C22	Sum DB0	Sum DB1	Sum DB2	Sum DB3	Sum DB4	Sum DB6	Sum Total LPC
0078CE_0007	nmol/10*9 platelets	1	female	1	basal	0.984909	0.0275333	0.467401	0.294241	0.110476	0.0199273	0.042568	0.0814188	0.0239457	0.0159955	1.01244	0.872117	0.143914	0.0399412	1.47224	0.321774	0.110476	0.042568	0.105365	0.0159955	2.06841		0.476166	0.0133113	0.225971	0.142254	0.0534109	0.00963411	0.02058	0.0393629	0.0115768	0.00773322	0.489477	0.421636	0.0695771	0.0193101	0.711771	0.155565	0.0534109	0.02058	0.0509398	0.00773322	1
0078CE_0008	nmol/10*9 platelets	1	female	2	basal	1.05026	0.0281307	0.517405	0.313326	0.119275	0.0279518	0.0444977	0.0953623	0.0257616	0.0167463	1.07839	0.950005	0.167812	0.0425079	1.59562	0.341457	0.119275	0.0444977	0.121124	0.0167463	2.23872		0.469135	0.0125655	0.231117	0.139958	0.0532782	0.0124856	0.0198764	0.0425969	0.0115073	0.0074803	0.481701	0.424353	0.0749589	0.0189876	0.712737	0.152523	0.0532782	0.0198764	0.0541042	0.0074803	1
0078CE_0009	nmol/10*9 platelets	1	female	3	basal	1.08721	0.0308496	0.52508	0.323552	0.124131	0.029792	0.0440275	0.085839	0.0223513	0.0158222	1.11806	0.972763	0.159659	0.0381734	1.64208	0.354402	0.124131	0.0440275	0.10819	0.0158222	2.28865		0.475043	0.0134794	0.229428	0.141372	0.0542375	0.0130172	0.0192373	0.0375063	0.00976612	0.00691331	0.488523	0.425037	0.0697609	0.0166794	0.717488	0.154851	0.0542375	0.0192373	0.0472725	0.00691331	1
Mean						1.04079	0.0288379	0.503295	0.310373	0.11796	0.0258903	0.0436978	0.0875401	0.0240195	0.016188	1.06963	0.931629	0.157128	0.0402075	1.56998	0.339211	0.11796	0.0436978	0.11156	0.016188	2.1986		0.473448	0.0131187	0.228838	0.141195	0.0536422	0.0117123	0.0198979	0.039822	0.0109501	0.00737561	0.486567	0.423675	0.0714323	0.0183257	0.713999	0.154313	0.0536422	0.0198979	0.0507721	0.00737561	1
SD						0.0518034	0.00176765	0.0313216	0.0148772	0.00692174	0.00524545	0.00100623	0.00712567	0.00170636	0.0004912	0.0533507	0.0527796	0.0121481	0.00217945	0.0877772	0.0164294	0.00692174	0.00100623	0.00840258	0.0004912	0.115472		0.00377706	0.000486409	0.00262318	0.00115835	0.000519797	0.00181931	0.000671616	0.00257614	0.00102594	0.000419861	0.00424115	0.0017992	0.00305555	0.0014348	0.00306022	0.00159078	0.000519797	0.000671616	0.00341895	0.000419861	0
CV						0.049773	0.061296	0.062233	0.0479332	0.0586784	0.202603	0.0230271	0.081399	0.0710405	0.0303435	0.0498777	0.0566531	0.0773132	0.054205	0.0559098	0.0484341	0.0586784	0.0230271	0.0753192	0.0303435	0.0525206		0.00797777	0.0370774	0.011463	0.00820388	0.00969009	0.155333	0.0337531	0.0646913	0.0936923	0.0569255	0.00871648	0.00424666	0.0427754	0.0782945	0.00428603	0.0103087	0.00969009	0.0337531	0.067339	0.0569255	0
0125CE_0007	nmol/10*9 platelets	3	male	1	basal	1.14491	0.0279559	0.87518	0.418198	0.124862	0.0530896	0.0546066	0.0992309	0.0326904	0.0168938	1.17287	1.41824	0.206927	0.0495843	2.07318	0.446154	0.124862	0.0546066	0.131921	0.0168938	2.84762		0.402059	0.00981728	0.307338	0.146859	0.0438477	0.0186435	0.0191762	0.034847	0.0114799	0.00593262	0.411877	0.498044	0.0726667	0.0174125	0.72804	0.156676	0.0438477	0.0191762	0.0463269	0.00593262	1
0125CE_0008	nmol/10*9 platelets	3	male	2	basal	1.19967	0.030364	0.950664	0.44384	0.129977	0.0547735	0.0640098	0.115991	0.0442421	0.0195853	1.23003	1.52448	0.234774	0.0638274	2.20511	0.474204	0.129977	0.0640098	0.160233	0.0195853	3.05311		0.392933	0.00994526	0.311375	0.145373	0.0425718	0.0179402	0.0209654	0.0379909	0.0144908	0.00641487	0.402878	0.49932	0.0768965	0.0209057	0.722248	0.155318	0.0425718	0.0209654	0.0524818	0.00641487	1
0125CE_0009	nmol/10*9 platelets	3	male	3	basal	1.22795	0.0350466	0.914916	0.447874	0.135954	0.0584605	0.0527966	0.130045	0.0462668	0.0256954	1.263	1.49874	0.241302	0.0719622	2.20133	0.482921	0.135954	0.0527966	0.176312	0.0256954	3.075		0.399332	0.0113972	0.297533	0.14565	0.0442126	0.0190115	0.0171696	0.042291	0.0150461	0.00835622	0.41073	0.487396	0.0784721	0.0234023	0.715877	0.157047	0.0442126	0.0171696	0.0573371	0.00835622	1
Mean						1.19084	0.0311221	0.913587	0.436637	0.130264	0.0554412	0.0571377	0.115089	0.0410664	0.0207249	1.22197	1.48049	0.227668	0.0617913	2.15987	0.46776	0.130264	0.0571377	0.156155	0.0207249	2.99191		0.398108	0.0103866	0.305415	0.145961	0.043544	0.0185317	0.0191038	0.0383763	0.0136723	0.00690124	0.408495	0.49492	0.0760118	0.0205735	0.722055	0.156347	0.043544	0.0191038	0.0520486	0.00690124	1
SD						0.0422159	0.00360562	0.0377594	0.0160959	0.00555181	0.00274702	0.00601986	0.0154268	0.00732413	0.00451009	0.045602	0.0554232	0.018256	0.0113271	0.0750987	0.019212	0.00555181	0.00601986	0.0224743	0.00451009	0.12544		0.00468491	0.00087758	0.00711832	0.000790183	0.00086153	0.000544339	0.00189894	0.00373693	0.00191883	0.00128292	0.00489799	0.00654713	0.00300213	0.00300867	0.0060839	0.000910303	0.00086153	0.00189894	0.00551785	0.00128292	0
CV						0.0354504	0.115854	0.0413309	0.0368632	0.0426197	0.0495483	0.105357	0.134042	0.178348	0.217617	0.0373186	0.0374357	0.0801873	0.183311	0.03477	0.0410723	0.0426197	0.105357	0.143923	0.217617	0.0419263		0.0117679	0.0844916	0.023307	0.00541367	0.0197853	0.0293733	0.0994014	0.0973759	0.140344	0.185897	0.0119903	0.0132287	0.0394956	0.14624	0.00842581	0.00582232	0.0197853	0.0994014	0.106013	0.185897	0
0078CE_0013	nmol/10*9 platelets	1	female	1	activated	0.56566	0.0198904	0.280983	0.213685	0.0495277	0.0199183	0.035049	0.065832	0.0159364	0.0128571	0.585551	0.544196	0.120799	0.0287935	0.866561	0.233575	0.0495277	0.035049	0.0817684	0.0128571	1.27934		0.44215	0.0155474	0.219631	0.167028	0.0387135	0.0155692	0.0273962	0.0514578	0.0124568	0.0100498	0.457698	0.425372	0.0944231	0.0225065	0.677351	0.182575	0.0387135	0.0273962	0.0639146	0.0100498	1
0078CE_0014	nmol/10*9 platelets	1	female	2	activated	0.598799	0.0195183	0.278952	0.220717	0.0577339	0.0217605	0.0345296	0.0702443	0.0209088	0.0124221	0.618317	0.557402	0.126534	0.0333309	0.899511	0.240235	0.0577339	0.0345296	0.0911531	0.0124221	1.33558		0.448342	0.014614	0.208861	0.165258	0.0432274	0.0162928	0.0258536	0.0525944	0.0156551	0.00930091	0.462956	0.417347	0.0947408	0.0249561	0.673496	0.179872	0.0432274	0.0258536	0.0682495	0.00930091	1
0078CE_0015	nmol/10*9 platelets	1	female	3	activated	0.542117	0.0214166	0.285283	0.196269	0.0486792	0.0182926	0.034875	0.0660951	0.0174346	0.00970143	0.563533	0.530231	0.119263	0.027136	0.845692	0.217686	0.0486792	0.034875	0.0835296	0.00970143	1.24016		0.437133	0.0172692	0.230037	0.158261	0.0392522	0.0147502	0.0281213	0.0532954	0.0140583	0.0078227	0.454403	0.42755	0.0961669	0.021881	0.68192	0.17553	0.0392522	0.0281213	0.0673537	0.0078227	1
Mean						0.568859	0.0202751	0.281739	0.210224	0.0519803	0.0199904	0.0348179	0.0673904	0.0180933	0.0116602	0.589134	0.543943	0.122199	0.0297535	0.870588	0.230499	0.0519803	0.0348179	0.0854837	0.0116602	1.28503		0.442542	0.0158102	0.21951	0.163516	0.0403977	0.0155374	0.0271237	0.0524492	0.0140567	0.0090578	0.458352	0.423423	0.0951103	0.0231145	0.677589	0.179326	0.0403977	0.0271237	0.0665059	0.0090578	1
SD						0.0284762	0.00100594	0.00323271	0.012586	0.00500083	0.00173504	0.00026435	0.00247501	0.00255078	0.00171025	0.0275672	0.0135872	0.00383253	0.0032071	0.0271345	0.0115852	0.00500083	0.00026435	0.00498817	0.00171025	0.0479646		0.0056147	0.00134694	0.0105883	0.00463606	0.00246536	0.000771816	0.00115817	0.000927389	0.00159919	0.00113327	0.00431426	0.00537347	0.000928769	0.0016252	0.00421706	0.00355427	0.00246536	0.00115817	0.00228846	0.00113327	0
CV						0.0500585	0.0496145	0.0114741	0.0598694	0.0962063	0.0867934	0.00759235	0.0367264	0.14098	0.146674	0.0467928	0.0249791	0.0313631	0.107789	0.031168	0.0502613	0.0962063	0.00759235	0.0583523	0.146674	0.0373257		0.0126874	0.0851946	0.0482362	0.0283524	0.0610271	0.0496747	0.0426997	0.0176816	0.113767	0.125115	0.00941254	0.0126905	0.00976518	0.0703106	0.00622363	0.0198202	0.0610271	0.0426997	0.0344099	0.125115	0
0125CE_0013	nmol/10*9 platelets	3	male	1	activated	0.688845	0.0185491	0.517183	0.295218	0.0792614	0.0384744	0.0585833	0.0994992	0.0349306	0.0156658	0.707394	0.891662	0.196557	0.0505964	1.2445	0.313767	0.0792614	0.0585833	0.13443	0.0156658	1.84621		0.373113	0.0100471	0.280132	0.159905	0.042932	0.0208397	0.0317317	0.0538938	0.0189202	0.00848541	0.38316	0.482969	0.106465	0.0274056	0.674085	0.169952	0.042932	0.0317317	0.072814	0.00848541	1
0125CE_0014	nmol/10*9 platelets	3	male	2	activated	0.602416	0.0248365	0.469617	0.311345	0.0734539	0.0277351	0.0432603	0.0847739	0.0322307	0.0206914	0.627253	0.854416	0.155769	0.0529222	1.09977	0.336181	0.0734539	0.0432603	0.117005	0.0206914	1.69036		0.356383	0.014693	0.277821	0.184189	0.0434546	0.0164078	0.0255924	0.0501514	0.0190674	0.0122408	0.371076	0.505464	0.0921516	0.0313082	0.650612	0.198882	0.0434546	0.0255924	0.0692187	0.0122408	1
0125CE_0015	nmol/10*9 platelets	3	male	3	activated	0.543277	0.0203347	0.425525	0.261402	0.0654385	0.0241195	0.0422913	0.0803643	0.0281567	0.0165892	0.563612	0.752365	0.146775	0.0447459	0.992922	0.281737	0.0654385	0.0422913	0.108521	0.0165892	1.5075		0.360383	0.013489	0.282272	0.173401	0.0434087	0.0159997	0.028054	0.0533097	0.0186778	0.0110044	0.373872	0.499082	0.0973634	0.0296822	0.658655	0.18689	0.0434087	0.028054	0.0719875	0.0110044	1
Mean						0.611513	0.0212401	0.470775	0.289322	0.0727179	0.0301097	0.048045	0.0882125	0.0317727	0.0176488	0.632753	0.832815	0.166367	0.0494215	1.1124	0.310562	0.0727179	0.048045	0.119985	0.0176488	1.68136		0.363293	0.0127431	0.280075	0.172498	0.0432651	0.0177491	0.0284593	0.0524516	0.0188884	0.0105769	0.376036	0.495838	0.09866	0.0294653	0.661117	0.185241	0.0432651	0.0284593	0.0713401	0.0105769	1
SD						0.0732087	0.00323999	0.04584	0.0254883	0.00694078	0.00746625	0.00913929	0.0100202	0.00341008	0.00267512	0.0720484	0.0721171	0.0265291	0.00421286	0.126265	0.0273636	0.00694078	0.00913929	0.0132091	0.00267512	0.169535		0.00873608	0.00241109	0.00222635	0.0121669	0.000289404	0.00268432	0.00308965	0.00201338	0.000196724	0.00191387	0.00632575	0.0115928	0.00724434	0.00196033	0.0119286	0.014535	0.000289404	0.00308965	0.00188303	0.00191387	0
CV						0.119717	0.152541	0.0973713	0.0880966	0.0954479	0.247968	0.190224	0.113592	0.107328	0.151575	0.113865	0.0865944	0.159461	0.0852435	0.113507	0.08811	0.0954479	0.190224	0.110089	0.151575	0.100832		0.0240469	0.189208	0.00794911	0.0705336	0.00668908	0.151237	0.108564	0.0383854	0.010415	0.180948	0.0168222	0.0233801	0.0734273	0.0665302	0.0180431	0.0784653	0.00668908	0.108564	0.0263951	0.180948	0
0078CE_0010	nmol/10*9 platelets	1	female	1	release	0.661603	0.0152703	0.381396	0.128615	0.111799	0.00969618	0.0151027	0.0251668	0.00654988	0.00643858	0.676873	0.62181	0.0499657	0.0129885	1.05269	0.143886	0.111799	0.0151027	0.0317167	0.00643858	1.36164		0.485888	0.0112147	0.280101	0.0944563	0.0821064	0.00712097	0.0110916	0.0184828	0.00481029	0.00472855	0.497102	0.456663	0.0366953	0.00953885	0.773109	0.105671	0.0821064	0.0110916	0.0232931	0.00472855	1
0078CE_0011	nmol/10*9 platelets	1	female	2	release	0.652072	0.014518	0.377038	0.135606	0.100279	0.0103738	0.0142105	0.0276838	0.00524527	0.00660737	0.66659	0.612923	0.0522681	0.0118526	1.03948	0.150124	0.100279	0.0142105	0.032929	0.00660737	1.34363		0.485305	0.010805	0.28061	0.100925	0.0746328	0.00772069	0.0105762	0.0206037	0.0039038	0.00491754	0.49611	0.456168	0.0389005	0.00882134	0.773636	0.11173	0.0746328	0.0105762	0.0245075	0.00491754	1
0078CE_0012	nmol/10*9 platelets	1	female	3	release	0.609209	0.0139793	0.373709	0.125087	0.104356	0.0109355	0.0114708	0.0202758	0.00596822	0.00443855	0.623188	0.603152	0.042682	0.0104068	0.993853	0.139066	0.104356	0.0114708	0.026244	0.00443855	1.27943		0.476157	0.0109262	0.292091	0.0977676	0.0815646	0.00854714	0.00896554	0.0158475	0.00466476	0.00346917	0.487083	0.471423	0.0333602	0.00813392	0.776795	0.108694	0.0815646	0.00896554	0.0205123	0.00346917	1
Mean						0.640961	0.0145892	0.377381	0.129769	0.105478	0.0103351	0.0135947	0.0243755	0.00592113	0.00582817	0.655551	0.612628	0.0483053	0.0117493	1.02868	0.144359	0.105478	0.0135947	0.0302966	0.00582817	1.32823		0.48245	0.010982	0.284267	0.0977162	0.0794346	0.00779627	0.0102111	0.0183113	0.00445962	0.00437175	0.493432	0.461418	0.0363187	0.00883137	0.774513	0.108698	0.0794346	0.0102111	0.0227709	0.00437175	1
SD						0.0279083	0.000648465	0.00385482	0.00535377	0.00584142	0.000620541	0.00189266	0.00376686	0.000653574	0.0012064	0.0284944	0.00933262	0.00500409	0.00129394	0.0308733	0.00554415	0.00584142	0.00189266	0.00356159	0.0012064	0.0432139		0.00545767	0.000210451	0.00677998	0.00323459	0.0041673	0.000716082	0.00110903	0.00238269	0.000486821	0.000787355	0.00552053	0.00866785	0.0027893	0.000702515	0.00199305	0.00302945	0.0041673	0.00110903	0.00204812	0.000787355	0
CV						0.0435413	0.0444482	0.0102147	0.0412561	0.0553804	0.0600418	0.13922	0.154535	0.11038	0.206995	0.0434663	0.0152337	0.103593	0.110129	0.0300126	0.0384054	0.0553804	0.13922	0.117558	0.206995	0.0325349		0.0113124	0.0191633	0.0238507	0.0331019	0.052462	0.0918493	0.10861	0.130121	0.109162	0.180101	0.011188	0.0187852	0.0768006	0.0795477	0.0025733	0.0278703	0.052462	0.10861	0.0899445	0.180101	0
0125CE_0010	nmol/10*9 platelets	3	male	1	release	0.954246	0.0160589	0.881074	0.221051	0.115905	0.0348533	0.0134877	0.0350238	0.0130366	0.0154004	0.970305	1.21803	0.0833647	0.028437	1.87017	0.23711	0.115905	0.0134877	0.0480604	0.0154004	2.30014		0.414865	0.00698173	0.383053	0.0961035	0.0503907	0.0151527	0.00586385	0.0152268	0.00566774	0.00669544	0.421847	0.529547	0.0362434	0.0123632	0.81307	0.103085	0.0503907	0.00586385	0.0208946	0.00669544	1
0125CE_0011	nmol/10*9 platelets	3	male	2	release	0.867271	0.0141964	0.791123	0.195788	0.109905	0.0246298	0.0147434	0.0281744	0.00849447	0.00536163	0.881468	1.09682	0.0675476	0.0138561	1.68302	0.209984	0.109905	0.0147434	0.0366689	0.00536163	2.05969		0.421069	0.00689253	0.384098	0.095057	0.0533602	0.011958	0.00715808	0.013679	0.00412416	0.00260313	0.427962	0.532516	0.0327951	0.00672729	0.817126	0.10195	0.0533602	0.00715808	0.0178031	0.00260313	1
0125CE_0012	nmol/10*9 platelets	3	male	3	release	0.920864	0.0143601	0.858451	0.20552	0.0959861	0.0274406	0.017383	0.0207236	0.00933747	0.00905079	0.935224	1.15996	0.0655472	0.0183883	1.80676	0.21988	0.0959861	0.017383	0.0300611	0.00905079	2.17912		0.422586	0.00658986	0.393944	0.0943134	0.0440482	0.0125925	0.0079771	0.0095101	0.00428498	0.00415342	0.429176	0.532306	0.0300797	0.0084384	0.829123	0.100903	0.0440482	0.0079771	0.0137951	0.00415342	1
Mean						0.914127	0.0148718	0.843549	0.207453	0.107266	0.0289746	0.0152047	0.0279739	0.0102895	0.00993761	0.928999	1.15827	0.0721532	0.0202271	1.78665	0.222325	0.107266	0.0152047	0.0382634	0.00993761	2.17965		0.419507	0.00682138	0.387032	0.095158	0.0492663	0.0132344	0.00699967	0.0128053	0.00469229	0.004484	0.426328	0.531456	0.0330394	0.00917629	0.819773	0.101979	0.0492663	0.00699967	0.0174976	0.004484	1
SD						0.043877	0.00103133	0.0467904	0.0127422	0.0102187	0.00528153	0.00198823	0.0071522	0.00241608	0.00507781	0.0447446	0.060625	0.00976086	0.00746235	0.0951807	0.0137273	0.0102187	0.00198823	0.00910498	0.00507781	0.120226		0.0040909	0.000205396	0.00600924	0.000899302	0.00475674	0.00169129	0.00106549	0.00295681	0.00084858	0.00206608	0.00392831	0.00165683	0.00308908	0.00288949	0.00834731	0.00109128	0.00475674	0.00106549	0.00355959	0.00206608	0
CV						0.0479988	0.0693478	0.0554686	0.0614223	0.0952651	0.182282	0.130764	0.255674	0.23481	0.510969	0.0481643	0.0523411	0.13528	0.368928	0.0532733	0.0617444	0.0952651	0.130764	0.237955	0.510969	0.0551584		0.0097517	0.0301107	0.0155265	0.00945062	0.0965515	0.127795	0.15222	0.230905	0.180846	0.460768	0.00921429	0.00311754	0.0934968	0.314887	0.0101825	0.010701	0.0965515	0.15222	0.203433	0.460768	0
