# Supplementary material for: Quantification of bulk lipid species in human platelets and their thrombin-induced release
Source: Sci Rep. 2023 Apr 15;13:6154. doi: 10.1038/s41598-023-33076-4 (PMC10105721; doi:10.1038/s41598-023-33076-4)
Supplement: Supplementary file 3 — Supplementary Information 3. [file 41598_2023_33076_MOESM3_ESM.xlsx]

## Sheet: Suppl Tab 2
Suppl. Table 2 - Lipid class concentrations and profiles
The table shows the concentrations of lipid classes of 12 donors (6 female and 6 male).
Displayed are mean, SD and CV (coefficient of variation) for basal platelets, platelets after thrombin-activation and their lipid release.
Deviated values are: Fraction of the released lipids (related to basal), the sum of lipids in activated platelets and their lipid release as well as the difference of this sum to basal lipid content.

## Sheet: Lipid Classes
[Concentration in]	basal			activated			release			% release of basal		activated + release					Δ (activated + release) - basal
nmol/10*9 platelets
Lipid_Class	Mean	SD	CV	Mean	SD	CV	Mean	SD	CV	Mean		Mean	SD	CV	% basal		Mean	SD
CE	4.1826	2.78026	0.66472	0.292547	0.303741	1.03826	3.60352	2.50692	0.695688	0.86155		3.89606	2.50692	0.643451	0.931494		-0.2865	1.11936
Cer	2.79106	0.400906	0.143639	2.70044	0.508299	0.188228	0.10871	0.0292946	0.269475	0.0389493		2.80915	0.0292946	0.0104283	1.00648		0.018	0.36286
FC	227.281	26.6984	0.117469	213.709	43.6252	0.204134	4.09815	2.02119	0.493197	0.0180312		217.807	2.02119	0.00927974	0.958317		-9.4735	29.3557
HexCer	0.145438	0.0461775	0.317506	0.116291	0.0509353	0.438	0.0194532	0.0173091	0.889783	0.133756		0.135744	0.0173091	0.127513	0.933345		-0.00958	0.02692
LPC	3.17069	0.974126	0.307228	1.57675	0.439576	0.278786	2.05682	0.478736	0.232756	0.648696		3.63357	0.478736	0.131754	1.14599		0.46275	0.8327
LPE	1.40502	0.313688	0.223262	1.19937	0.26717	0.222759	0.0599439	0.0230376	0.38432	0.0426641		1.25931	0.0230376	0.0182939	0.896294		-0.14592	0.29675
PC	140.507	14.5846	0.1038	127.433	26.1555	0.205248	2.80082	0.733135	0.261757	0.0199337		130.234	0.733135	0.00562935	0.92689		-10.2728	18.5621
PC O	6.72651	1.03213	0.153442	6.36482	1.58246	0.248626	0.0212644	0.0292725	1.3766	0.00316129		6.38608	0.0292725	0.0045838	0.94939		-0.34033	0.9487
PE	51.9719	6.67951	0.128522	48.003	9.35775	0.194941	0.387738	0.130108	0.335558	0.00746053		48.3907	0.130108	0.0026887	0.931095		-3.58117	6.59549
PE P	57.7495	6.0348	0.1045	55.5452	10.8942	0.196132	0.660457	0.190335	0.288187	0.0114366		56.2056	0.190335	0.0033864	0.973266		-1.54392	7.47599
PI	33.1394	5.95964	0.179836	28.5948	6.94967	0.243039	0.0500545	0.0668789	1.33612	0.00151042		28.6449	0.0668789	0.00233476	0.864376		-4.4945	3.85995
PS	74.1362	8.08833	0.109101	74.5746	14.0018	0.187756	3.18096	1.23263	0.387504	0.0429069		77.7555	1.23263	0.0158527	1.04882		3.61942	10.1241
SM	61.4835	7.63234	0.124136	58.1568	10.4229	0.17922	0.687996	0.219679	0.319303	0.0111899		58.8448	0.219679	0.0037332	0.957082		-2.63883	7.68251
TG	7.15562	4.64791	0.649547	3.60447	2.90089	0.804802	1.36423	1.2548	0.919784	0.190652		4.96871	1.2548	0.25254	0.694378		-2.18692	3.57352
[% of total lipids]
Lipid_Class	Mean	SD	CV	Mean	SD	CV	Mean	SD	CV
CE	0.611575	0.390472	0.638469	0.0437805	0.0442071	1.00974	17.5528	11.2911	0.643269
Cer	0.417435	0.0586217	0.140433	0.438085	0.0590867	0.134875	0.60411	0.245099	0.405719
FC	33.8455	1.94086	0.0573448	34.3972	2.13315	0.0620152	21.2762	10.0949	0.474471
HexCer	0.0216656	0.0070756	0.326582	0.0183271	0.00876653	0.478336	0.106053	0.125133	1.17991
LPC	0.470904	0.120038	0.25491	0.261831	0.0858937	0.328051	11.2436	2.46373	0.219124
LPE	0.208973	0.0430482	0.205998	0.195192	0.0363081	0.186013	0.332204	0.131966	0.397243
PC	20.93	0.565597	0.0270233	20.435	0.710353	0.0347617	15.3162	4.76901	0.31137
PC O	1.00107	0.122006	0.121875	1.01582	0.117196	0.115371	0.119412	0.176407	1.47729
PE	7.73377	0.44254	0.0572217	7.72765	0.485649	0.0628456	2.2263	0.97956	0.439995
PE P	8.61428	0.571051	0.0662912	8.95015	0.719856	0.0804295	3.8392	1.71006	0.44542
PI	4.92939	0.745095	0.151154	4.58752	0.840231	0.183156	0.32507	0.533555	1.64135
PS	11.04	0.397577	0.0360123	12.0116	0.486501	0.0405025	16.8672	5.57575	0.330568
SM	9.14674	0.415243	0.0453979	9.38407	0.409767	0.0436662	3.74631	1.2069	0.322156
TG	1.02871	0.606447	0.58952	0.533832	0.408614	0.765435	6.44539	6.05181	0.938935
