# Supplementary material for: Quantification of bulk lipid species in human platelets and their thrombin-induced release
Source: Sci Rep. 2023 Apr 15;13:6154. doi: 10.1038/s41598-023-33076-4 (PMC10105721; doi:10.1038/s41598-023-33076-4)
Supplement: Supplementary file 4 — Supplementary Information 4. [file 41598_2023_33076_MOESM4_ESM.xlsx]

## Sheet: Suppl Tab 2
Suppl. Table 3 - Lipid class concentrations and profiles
The table shows the concentrations and species profile (related to the total concentration of the respective lipid class) of lipid species of 12 donors (6 female and 6 male).
Displayed are mean, SD and CV (coefficient of variation) for basal platelets, platelets after thrombin-activation and their lipid release.

## Sheet: CE
[Concentration in]	basal			activated			release
nmol/10*9 platelets
Lipid_Class	Mean	SD	CV	Mean	SD	CV	Mean	SD	CV
CE 16:0	0.862405	0.317858	0.368571	0.0284365	0.0309797	1.08943	0.706584	0.282925	0.400412
CE 16:1	0.172876	0.217307	1.25701	0.00911938	0.0214568	2.35288	0.15786	0.127153	0.80548
CE 18:1	0.780051	0.600015	0.769199	0.0760724	0.111407	1.46449	0.675181	0.532519	0.788706
CE 18:2	2.1625	1.61336	0.746063	0.176199	0.170751	0.96908	1.85535	1.47507	0.795037
CE 18:3	0.0401617	0.0354212	0.881963	0.000376445	0.000880639	2.33936	0.0699437	0.0524948	0.750529
CE 20:4	0.164606	0.149247	0.906694	0.00234371	0.00402393	1.7169	0.1386	0.123679	0.89234
[% of total lipids]
Lipid_Class	Mean	SD	CV	Mean	SD	CV	Mean	SD	CV
CE 16:0	37.633	32.7265	0.869622	18.9528	30.3566	1.60169	43.4986	40.7112	0.935919
CE 16:1	2.89953	3.51853	1.21348	2.78023	3.33184	1.1984	3.22229	2.82348	0.876234
CE 18:1	14.1731	8.884	0.626823	19.5269	14.8298	0.759454	13.0932	9.81094	0.749315
CE 18:2	41.6833	20.5543	0.493106	57.9562	28.2196	0.486913	35.7999	26.6244	0.743699
CE 18:3	0.744211	0.542249	0.728623	0.184578	0.39244	2.12614	1.79019	1.59642	0.891759
CE 20:4	2.86694	1.97843	0.690085	0.599314	0.733765	1.22434	2.59576	2.04058	0.78612

## Sheet: Cer
[Concentration in]	basal			activated			release
nmol/10*9 platelets
Lipid_Class	Mean	SD	CV	Mean	SD	CV	Mean	SD	CV
Cer 18:1;O2/16:0	0.205131	0.0295039	0.143829	0.201491	0.0495026	0.245682	0.0042954	0.00295625	0.688237
Cer 18:1;O2/18:0	0.0574199	0.0170127	0.296286	0.0673922	0.0185257	0.274893	0.00207544	0.00211025	1.01677
Cer 18:1;O2/20:0	0.204003	0.0323096	0.158378	0.211774	0.0492112	0.232376	0.00333694	0.00273099	0.818412
Cer 18:1;O2/22:0	0.696999	0.11106	0.15934	0.681803	0.147971	0.217029	0.0144974	0.00559863	0.386183
Cer 18:1;O2/22:1	0.0625168	0.0139245	0.222732	0.0550814	0.01441	0.261612	0.00287018	0.00259076	0.902646
Cer 18:1;O2/23:0	0.192074	0.0389856	0.202972	0.181426	0.0367162	0.202376	0.0164879	0.00943517	0.57225
Cer 18:1;O2/24:0	0.860171	0.164466	0.191202	0.833927	0.178413	0.213943	0.0256678	0.0105016	0.409135
Cer 18:1;O2/24:1	0.446235	0.124989	0.280096	0.404773	0.116226	0.28714	0.0118271	0.00641513	0.542409
Cer 18:1;O2/26:0	0.0447143	0.0105937	0.23692	0.0423301	0.0110397	0.260801	0.010097	0.00936928	0.927926
Cer 18:1;O2/26:1	0.0217964	0.0112872	0.51785	0.0204407	0.0111126	0.54365	0.0175547	0.00571916	0.325791
[% of total lipids]
Lipid_Class	Mean	SD	CV	Mean	SD	CV	Mean	SD	CV
Cer 18:1;O2/16:0	7.40866	1.00564	0.135738	7.51427	1.22981	0.163663	4.30862	2.86863	0.665788
Cer 18:1;O2/18:0	2.11227	0.755003	0.357436	2.51632	0.652328	0.259239	2.07527	2.13212	1.02739
Cer 18:1;O2/20:0	7.42463	1.45739	0.196292	7.89379	1.48386	0.187978	3.11274	2.31631	0.744138
Cer 18:1;O2/22:0	24.9946	2.14928	0.0859895	25.1756	2.22716	0.0884652	13.781	4.66814	0.338736
Cer 18:1;O2/22:1	2.25928	0.513527	0.227296	2.03869	0.415894	0.204	2.42771	1.97536	0.813671
Cer 18:1;O2/23:0	6.86134	0.800696	0.116697	6.72751	0.726764	0.108029	13.9318	7.56034	0.542668
Cer 18:1;O2/24:0	30.755	3.05463	0.0993214	30.9477	2.97837	0.096239	23.3846	8.55438	0.365812
Cer 18:1;O2/24:1	15.8099	2.55548	0.161638	14.8606	2.55256	0.171767	10.8505	5.19652	0.478921
Cer 18:1;O2/26:0	1.61843	0.41301	0.255192	1.57916	0.32688	0.206996	8.13774	6.63048	0.814781
Cer 18:1;O2/26:1	0.755867	0.288152	0.38122	0.746426	0.334632	0.448313	17.99	10.2332	0.568827

## Sheet: FC
[Concentration in]	basal			activated			release
nmol/10*9 platelets
Lipid_Class	Mean	SD	CV	Mean	SD	CV	Mean	SD	CV
FC	227.281	26.6984	0.117469	213.709	43.6252	0.204134	4.09815	2.02119	0.493197

## Sheet: HexCer
[Concentration in]	basal			activated			release
nmol/10*9 platelets
Lipid_Class	Mean	SD	CV	Mean	SD	CV	Mean	SD	CV
HexCer 18:1;O2/16:0	0.0235896	0.00698118	0.295943	0.0192593	0.00831804	0.431896	0.000706676	0.00130451	1.84597
HexCer 18:1;O2/22:0	0.0457887	0.0103348	0.225706	0.0358224	0.014144	0.394836	0.00289545	0.00459487	1.58693
HexCer 18:1;O2/23:0	0.0111032	0.0114314	1.02956	0.00837751	0.00755099	0.90134	0.00215425	0.00449279	2.08555
HexCer 18:1;O2/24:0	0.0392575	0.0152872	0.389409	0.0316787	0.0199213	0.628855	0.00709069	0.00595549	0.839902
HexCer 18:1;O2/24:1	0.0256992	0.0127184	0.494894	0.0211528	0.0151919	0.7182	0.00109269	0.0017362	1.58893
HexCer 18:1;O2/26:0	ND	ND		ND	ND		0.00551343	0.0053802	0.975836
[% of total lipids]
Lipid_Class	Mean	SD	CV	Mean	SD	CV	Mean	SD	CV
HexCer 18:1;O2/16:0	16.4973	2.65971	0.161221	23.4782	24.6627	1.05045	2.9992	5.33096	1.77746
HexCer 18:1;O2/22:0	33.0495	8.57677	0.259513	30.0385	13.6944	0.455895	13.2649	18.2903	1.37885
HexCer 18:1;O2/23:0	6.77767	6.21479	0.916951	6.03538	4.79354	0.79424	6.17297	10.1384	1.64239
HexCer 18:1;O2/24:0	26.7292	3.64339	0.136307	24.2746	9.59293	0.395184	39.6541	21.5769	0.544128
HexCer 18:1;O2/24:1	16.9463	5.60033	0.330476	16.1733	8.18398	0.506016	4.35698	5.55421	1.27479
HexCer 18:1;O2/26:0	ND	ND		ND	ND		33.5519	27.2383	0.811827

## Sheet: LPC
[Concentration in]	basal			activated			release
nmol/10*9 platelets
Lipid_Class	Mean	SD	CV	Mean	SD	CV	Mean	SD	CV
LPC 16:0	1.30872	0.347345	0.265409	0.608973	0.221599	0.36389	0.926671	0.221593	0.239129
LPC 16:1	0.0322166	0.0110545	0.343132	0.0201221	0.00951468	0.472848	0.0110817	0.00201547	0.181874
LPC 18:0	0.820431	0.103795	0.126513	0.388566	0.0766498	0.197263	0.742179	0.210332	0.283398
LPC 18:1	0.438074	0.0946092	0.215966	0.272092	0.0790721	0.290608	0.191851	0.0418614	0.218197
LPC 18:2	0.288464	0.511808	1.77425	0.0809958	0.02795	0.345079	0.109517	0.0316108	0.288637
LPC 20:0	0.0389662	0.0110331	0.283146	0.0227939	0.00581505	0.255114	0.0226586	0.00566348	0.249948
LPC 20:3	0.0536364	0.0133089	0.248132	0.0393913	0.0134015	0.340215	0.0136962	0.00354936	0.25915
LPC 20:4	0.135189	0.0324971	0.240383	0.10145	0.0292865	0.28868	0.0288905	0.00607756	0.210365
LPC 22:4	0.0323063	0.0076676	0.237341	0.0268924	0.00782025	0.290798	0.00507596	0.0019285	0.379927
LPC 22:6	0.0226891	0.00703933	0.310251	0.0154755	0.00538824	0.34818	0.0051943	0.0032379	0.623356
[% of total lipids]
Lipid_Class	Mean	SD	CV	Mean	SD	CV	Mean	SD	CV
LPC 16:0	41.5302	2.77343	0.0667811	37.93	3.207	0.0845506	45.0561	2.93969	0.065245
LPC 16:1	1.02202	0.233776	0.22874	1.23296	0.227655	0.184641	0.552251	0.107093	0.19392
LPC 18:0	27.099	5.34034	0.197068	25.207	3.31239	0.131408	35.823	3.43112	0.0957798
LPC 18:1	14.0942	1.8435	0.130799	17.2696	1.19728	0.069329	9.3758	0.754965	0.0805227
LPC 18:2	7.06856	7.67604	1.08594	5.18296	1.44616	0.279022	5.46378	1.53973	0.281806
LPC 20:0	1.27296	0.355231	0.279059	1.48451	0.278535	0.187628	1.10817	0.175516	0.158383
LPC 20:3	1.76419	0.462796	0.262327	2.50786	0.519115	0.206995	0.693351	0.232596	0.335467
LPC 20:4	4.33804	0.693506	0.159866	6.43259	0.531348	0.0826025	1.45205	0.393663	0.271108
LPC 22:4	1.05631	0.262473	0.248482	1.73954	0.450142	0.258771	0.239277	0.0852143	0.356133
LPC 22:6	0.754527	0.272539	0.361204	1.01302	0.346485	0.34203	0.23621	0.129439	0.547983

## Sheet: LPE
[Concentration in]	basal			activated			release
nmol/10*9 platelets
Lipid_Class	Mean	SD	CV	Mean	SD	CV	Mean	SD	CV
LPE 16:0	0.15742	0.0620755	0.39433	0.107565	0.0390435	0.362977	0.00788034	0.0187774	2.38281
LPE 18:0	0.255292	0.057997	0.227179	0.19993	0.0568152	0.284175	0.0520636	0.0150912	0.289861
LPE 18:1	0.156807	0.0371186	0.236716	0.116985	0.0267369	0.22855	ND
LPE 18:2	0.0652587	0.116667	1.78777	0.0266094	0.0282031	1.05989	ND
LPE 20:4	0.453862	0.111402	0.245453	0.431588	0.112091	0.259717	ND
LPE 22:4	0.178344	0.0601428	0.33723	0.164931	0.0571352	0.34642	ND
LPE 22:5	0.0917046	0.03787	0.412957	0.0970125	0.0407862	0.420422	ND
LPE 22:6	0.0463315	0.0355646	0.767613	0.0547445	0.0357273	0.65262	ND
[% of total lipids]
Lipid_Class	Mean	SD	CV	Mean	SD	CV	Mean	SD	CV
LPE 16:0	11.2985	3.13978	0.277894	9.19179	3.1103	0.338378	8.51157	19.9194	2.34027
LPE 18:0	18.6619	4.14556	0.222141	17.0183	4.58024	0.269136	91.4884	19.9194	0.217726
LPE 18:1	11.3574	2.07299	0.182523	9.95722	2.04505	0.205384	ND
LPE 18:2	3.87163	6.28941	1.62449	1.94362	2.05576	1.05769	ND
LPE 20:4	32.6002	5.19851	0.159462	35.8358	3.44761	0.0962058	ND
LPE 22:4	12.6873	3.36005	0.264836	13.8181	3.52341	0.254985	ND
LPE 22:5	6.40386	2.55965	0.399704	7.97069	2.33043	0.292375	ND
LPE 22:6	3.11926	2.40722	0.771727	4.26448	2.70813	0.635043	ND

## Sheet: PC
[Concentration in]	basal			activated			release
nmol/10*9 platelets
Lipid_Class	Mean	SD	CV	Mean	SD	CV	Mean	SD	CV
PC 32:0	7.48631	1.96155	0.262018	7.02313	2.29962	0.327436	0.0224401	0.0198424	0.884239
PC 32:1	1.176	0.319965	0.272079	1.12739	0.38018	0.337222	0.000998642	0.0034594	3.4641
PC 32:2	0.182367	0.0463237	0.254014	0.174833	0.0525981	0.300848	0.000731903	0.00182391	2.49201
PC 34:1	39.9118	4.89277	0.12259	37.8459	7.99848	0.211343	0.505241	0.141444	0.279954
PC 34:2	14.2557	2.58239	0.181148	12.6273	2.88144	0.228191	0.798349	0.229455	0.287413
PC 36:1	16.4371	1.83318	0.111526	15.6688	3.0888	0.197131	0.262469	0.0627967	0.239253
PC 36:2	12.1265	1.33009	0.109685	11.1678	2.08619	0.186803	0.45069	0.147179	0.326564
PC 36:3	4.67174	0.733578	0.157024	4.23392	0.841301	0.198705	0.269586	0.0636606	0.236142
PC 36:4	13.0352	2.41934	0.1856	10.6697	3.25215	0.304801	0.157145	0.104027	0.661982
PC 36:5	0.819615	0.269531	0.32885	0.671578	0.236737	0.352508	0.00882211	0.013337	1.51177
PC 38:2	1.20432	0.254782	0.211557	1.17821	0.312057	0.264856	ND
PC 38:3	2.3856	0.390793	0.163813	2.15769	0.456788	0.211702	0.0796525	0.0525218	0.659388
PC 38:4	14.2697	2.31851	0.162478	12.1752	3.32111	0.272777	0.170231	0.0973203	0.571697
PC 38:5	5.28242	0.820433	0.155314	4.52316	1.11301	0.24607	0.0326187	0.0240509	0.737333
PC 38:6	2.01873	0.436409	0.21618	1.60833	0.457482	0.284446	0.0412697	0.0624845	1.51405
PC 40:4	1.24947	0.210611	0.16856	1.12289	0.303733	0.270493	ND
PC 40:5	1.55803	0.357783	0.229637	1.37155	0.43602	0.317903	0.000378915	0.0013126	3.4641
PC 40:6	1.34288	0.170776	0.127171	1.17116	0.28406	0.242546	ND
PC 40:7	1.09334	0.172013	0.157329	0.9149	0.228131	0.249351	0.00020179	0.000488818	2.42241
[% of total lipids]
Lipid_Class	Mean	SD	CV	Mean	SD	CV	Mean	SD	CV
PC 32:0	5.27421	1.06952	0.202784	5.42167	1.00451	0.185277	0.749399	0.605916	0.808537
PC 32:1	0.83757	0.233794	0.279133	0.877744	0.246774	0.281145	0.0305752	0.105916	3.4641
PC 32:2	0.130338	0.033388	0.256166	0.13638	0.0315217	0.231132	0.0305871	0.0838052	2.73989
PC 34:1	28.3683	1.25259	0.0441544	29.6517	1.35887	0.0458278	18.022	2.1432	0.118921
PC 34:2	10.1249	1.37356	0.135663	9.93169	1.25192	0.126053	28.4836	3.48874	0.122482
PC 36:1	11.737	1.13763	0.0969267	12.4014	1.30643	0.105346	9.88522	3.06124	0.309678
PC 36:2	8.66463	0.885608	0.10221	8.85877	1.01366	0.114424	15.9147	2.35894	0.148225
PC 36:3	3.33833	0.475875	0.142549	3.37058	0.483639	0.143488	9.96009	2.10552	0.211396
PC 36:4	9.25163	1.22437	0.132342	8.26573	1.3159	0.159199	6.06928	4.38738	0.722883
PC 36:5	0.582153	0.162656	0.279405	0.522833	0.137186	0.262389	0.2733	0.392428	1.43589
PC 38:2	0.858558	0.170097	0.198119	0.939407	0.207628	0.221021	ND
PC 38:3	1.70826	0.2816	0.164847	1.727	0.319831	0.185195	2.735	1.58423	0.579243
PC 38:4	10.1894	1.51689	0.148869	9.53277	1.42515	0.1495	5.58954	2.63752	0.471867
PC 38:5	3.75722	0.386992	0.102999	3.5325	0.330478	0.0935535	1.04598	0.649795	0.621233
PC 38:6	1.43414	0.252193	0.17585	1.25281	0.217897	0.173927	1.19275	1.76346	1.47848
PC 40:4	0.895144	0.162295	0.181306	0.883975	0.143069	0.161848	ND
PC 40:5	1.10603	0.212674	0.192286	1.06014	0.183346	0.172944	0.0105537	0.036559	3.4641
PC 40:6	0.958779	0.108217	0.11287	0.9116	0.0879479	0.0964764	ND
PC 40:7	0.783403	0.127933	0.163303	0.721368	0.127991	0.177428	0.00744864	0.0190157	2.5529

## Sheet: PC O
[Concentration in]	basal			activated			release
nmol/10*9 platelets
Lipid_Class	Mean	SD	CV	Mean	SD	CV	Mean	SD	CV
PC O-32:0	0.412455	0.141595	0.343297	0.387614	0.15776	0.407003	ND
PC O-32:1	0.0540314	0.0283769	0.525193	0.0548133	0.0272608	0.497339	0.000276091	0.000956406	3.4641
PC O-34:1	0.931837	0.217004	0.232878	0.918598	0.25085	0.273079	ND
PC O-34:2	0.479982	0.0858249	0.178809	0.432227	0.131087	0.303282	ND
PC O-36:2	0.207644	0.0784259	0.377694	0.192334	0.0814443	0.423453	ND
PC O-36:3	0.127952	0.064001	0.500194	0.110454	0.0517667	0.468673	ND
PC O-36:4	2.01685	0.392375	0.194549	1.90204	0.507663	0.266904	0.000998424	0.00281113	2.81556
PC O-36:5	0.952725	0.182803	0.191874	0.898674	0.257	0.285976	ND
PC O-38:4	1.54304	0.238882	0.154812	1.46806	0.360722	0.245713	0.0199899	0.0287699	1.43922
[% of total lipids]
Lipid_Class	Mean	SD	CV	Mean	SD	CV	Mean	SD	CV
PC O-32:0	5.93681	1.6606	0.279713	5.87631	1.75223	0.298185	ND
PC O-32:1	0.785189	0.429526	0.547035	0.811311	0.40787	0.502729	1.06762	2.82465	2.64575
PC O-34:1	13.7545	1.69715	0.123389	14.4763	1.58691	0.109621	ND
PC O-34:2	7.21545	1.23592	0.171288	6.75252	1.18112	0.174915	ND
PC O-36:2	3.14906	1.19121	0.378275	2.9708	0.888331	0.299021	ND
PC O-36:3	1.89225	0.842312	0.445138	1.70687	0.726517	0.425642	ND
PC O-36:4	29.8195	2.27262	0.0762124	29.7913	2.26408	0.0759981	17.8154	37.3915	2.09883
PC O-36:5	14.3011	2.71774	0.190038	14.2291	2.6112	0.183512	ND
PC O-38:4	23.1461	3.02698	0.130777	23.3856	3.29821	0.141036	81.1169	36.9016	0.454918

## Sheet: PE
[Concentration in]	basal			activated			release
nmol/10*9 platelets
Lipid_Class	Mean	SD	CV	Mean	SD	CV	Mean	SD	CV
PE 34:1	1.00803	0.368162	0.365228	0.989226	0.358382	0.362285	ND
PE 34:2	0.468333	0.121198	0.258787	0.450942	0.12566	0.278661	0.00143022	0.00274156	1.91688
PE 36:1	0.779016	0.208516	0.267666	0.753519	0.208398	0.276566	0.000903161	0.00146479	1.62185
PE 36:2	1.88738	0.381205	0.201976	1.80785	0.426158	0.235727	ND
PE 36:3	0.508158	0.102287	0.20129	0.489929	0.110395	0.225328	0.0027312	0.00220384	0.806913
PE 36:4	1.80126	0.353818	0.196428	1.61875	0.381104	0.235432	0.0177095	0.00666163	0.376161
PE 38:1	0.240426	0.0614347	0.255524	0.229287	0.0594646	0.259346	0.00342115	0.00311968	0.911881
PE 38:2	0.552461	0.157838	0.285699	0.50564	0.13411	0.265227	0.00177291	0.0023636	1.33317
PE 38:3	1.00866	0.343985	0.341033	0.952125	0.308956	0.324491	0.00426598	0.0052409	1.22853
PE 38:4	29.4197	4.34122	0.147562	26.9436	5.53823	0.205549	0.241017	0.0972874	0.403654
PE 38:5	5.45503	0.75427	0.138271	4.89339	0.962373	0.196668	0.0430466	0.0162978	0.378609
PE 38:6	1.18968	0.25853	0.217309	1.08833	0.291404	0.267753	0.0100228	0.00957264	0.955085
PE 40:4	2.65863	0.409446	0.154006	2.52628	0.595711	0.235805	0.0315903	0.0102937	0.325852
PE 40:5	2.88686	0.469804	0.162739	2.71045	0.670047	0.247209	0.0294368	0.0122091	0.414755
PE 40:6	2.1082	0.398797	0.189164	2.04372	0.514859	0.251923	0.000390036	0.00113064	2.89882
[% of total lipids]
Lipid_Class	Mean	SD	CV	Mean	SD	CV	Mean	SD	CV
PE 34:1	1.9244	0.635033	0.32999	2.03956	0.654979	0.321137	ND
PE 34:2	0.89873	0.19903	0.221457	0.934991	0.211422	0.226122	0.402568	0.753766	1.87239
PE 36:1	1.49895	0.363104	0.242239	1.57052	0.336835	0.214473	0.261947	0.427125	1.63058
PE 36:2	3.6407	0.638442	0.175362	3.77858	0.64059	0.169532	ND
PE 36:3	0.982146	0.182986	0.186313	1.03341	0.195776	0.189446	0.746136	0.609466	0.81683
PE 36:4	3.45329	0.421902	0.122174	3.35634	0.376573	0.112197	4.65006	1.20408	0.258937
PE 38:1	0.464703	0.114149	0.245638	0.481348	0.105456	0.219086	0.892087	0.773003	0.866511
PE 38:2	1.06429	0.282684	0.265607	1.06716	0.254751	0.238719	0.457685	0.56403	1.23236
PE 38:3	1.94725	0.623278	0.320081	2.00484	0.610656	0.304592	1.32288	1.66303	1.25713
PE 38:4	56.5539	2.65723	0.0469858	56.1228	2.56554	0.045713	61.3631	6.84089	0.111482
PE 38:5	10.5092	0.689428	0.0656025	10.2133	0.631552	0.0618362	11.1887	2.80949	0.251102
PE 38:6	2.29185	0.454468	0.198298	2.25686	0.447298	0.198195	2.81191	2.67978	0.95301
PE 40:4	5.13607	0.677747	0.131958	5.28612	0.714291	0.135126	8.30773	1.57113	0.189117
PE 40:5	5.56827	0.665452	0.119508	5.62518	0.646606	0.114948	7.49056	1.47508	0.196926
PE 40:6	4.06627	0.7071	0.173894	4.22902	0.71246	0.168469	0.104657	0.293874	2.80798

[truncated: 5 more sheets: PE P, PI, PS, SM, TG]
